# Supplementary material for: The neglected role of micronutrients in predicting soil microbial structure
Source: NPJ Biofilms Microbiomes. 2022 Dec 27;8:103. doi: 10.1038/s41522-022-00363-3 (PMC9794713; doi:10.1038/s41522-022-00363-3)
Supplement: Supplementary file 3 — Dataset 1 [file 41522_2022_363_MOESM3_ESM.xlsx]

## Sheet: Dataset S1
Dataset S1: Contribution of climate, soil physicochemical properties, macronutrients and micronutrients to the variation explained by the complete random forest model for each bacterial genus in maize soils
genus	factor	contribution	micronutrients contribnution
Ruminofilibacter	cli	0.0455718	0.684733
Ruminofilibacter	mic	0.684733	0.684733
Ruminofilibacter	np	0.10645	0.684733
Ruminofilibacter	phy	0.163246	0.684733
Trichlorobacter	cli	0.0395824	0.650749
Trichlorobacter	mic	0.650749	0.650749
Trichlorobacter	np	0.173191	0.650749
Trichlorobacter	phy	0.136477	0.650749
Arsenicitalea	cli	0.0111209	0.509992
Arsenicitalea	mic	0.509992	0.509992
Arsenicitalea	np	0.30133	0.509992
Arsenicitalea	phy	0.177557	0.509992
Azovibrio	cli	0.0378683	0.487116
Azovibrio	mic	0.487116	0.487116
Azovibrio	np	0.185723	0.487116
Azovibrio	phy	0.289293	0.487116
Pediococcus	cli	0.210327	0.464248
Pediococcus	mic	0.464248	0.464248
Pediococcus	np	0.142149	0.464248
Pediococcus	phy	0.183275	0.464248
Dinghuibacter	cli	0.0408833	0.44449
Dinghuibacter	mic	0.44449	0.44449
Dinghuibacter	np	0.306248	0.44449
Dinghuibacter	phy	0.208379	0.44449
UTCFX1	cli	0.0226773	0.444166
UTCFX1	mic	0.444166	0.444166
UTCFX1	np	0.289866	0.444166
UTCFX1	phy	0.243291	0.444166
Luteitalea	cli	0.0246856	0.435569
Luteitalea	mic	0.435569	0.435569
Luteitalea	np	0.269172	0.435569
Luteitalea	phy	0.270573	0.435569
Nevskia	cli	0.100465	0.426886
Nevskia	mic	0.426886	0.426886
Nevskia	np	0.358439	0.426886
Nevskia	phy	0.114209	0.426886
Pseudolabrys	cli	0.0429534	0.416483
Pseudolabrys	mic	0.416483	0.416483
Pseudolabrys	np	0.222268	0.416483
Pseudolabrys	phy	0.318296	0.416483
Chthonomonas	cli	0.0451367	0.412622
Chthonomonas	mic	0.412622	0.412622
Chthonomonas	np	0.245182	0.412622
Chthonomonas	phy	0.29706	0.412622
Subgroup10	cli	0.0661902	0.40796
Subgroup10	mic	0.40796	0.40796
Subgroup10	np	0.167821	0.40796
Subgroup10	phy	0.358029	0.40796
Nocardia	cli	0.0641319	0.401806
Nocardia	mic	0.401806	0.401806
Nocardia	np	0.31244	0.401806
Nocardia	phy	0.221622	0.401806
Dokdonella	cli	0.0290555	0.399696
Dokdonella	mic	0.399696	0.399696
Dokdonella	np	0.296378	0.399696
Dokdonella	phy	0.274871	0.399696
Hamadaea	cli	0.0497067	0.399262
Hamadaea	mic	0.399262	0.399262
Hamadaea	np	0.246512	0.399262
Hamadaea	phy	0.30452	0.399262
Terracidiphilus	cli	0.0381436	0.393548
Terracidiphilus	mic	0.393548	0.393548
Terracidiphilus	np	0.29049	0.393548
Terracidiphilus	phy	0.277819	0.393548
Blastocatella	cli	0.133437	0.389275
Blastocatella	mic	0.389275	0.389275
Blastocatella	np	0.295758	0.389275
Blastocatella	phy	0.181531	0.389275
OLB13	cli	0.0907403	0.381363
OLB13	mic	0.381363	0.381363
OLB13	np	0.367135	0.381363
OLB13	phy	0.160762	0.381363
Methylotenera	cli	0.0152966	0.378947
Methylotenera	mic	0.378947	0.378947
Methylotenera	np	0.297327	0.378947
Methylotenera	phy	0.308429	0.378947
Parviterribacter	cli	0.0400242	0.375671
Parviterribacter	mic	0.375671	0.375671
Parviterribacter	np	0.326748	0.375671
Parviterribacter	phy	0.257557	0.375671
Microlunatus	cli	0.198871	0.375665
Microlunatus	mic	0.375665	0.375665
Microlunatus	np	0.22565	0.375665
Microlunatus	phy	0.199814	0.375665
Microvirga	cli	0.119676	0.374858
Microvirga	mic	0.374858	0.374858
Microvirga	np	0.266114	0.374858
Microvirga	phy	0.239353	0.374858
Granulicella	cli	0.0395326	0.370841
Granulicella	mic	0.370841	0.370841
Granulicella	np	0.233534	0.370841
Granulicella	phy	0.356092	0.370841
Catenulispora	cli	0.0580716	0.358926
Catenulispora	mic	0.358926	0.358926
Catenulispora	np	0.289801	0.358926
Catenulispora	phy	0.293201	0.358926
YCZSSLKJ147	cli	0.0847879	0.357394
YCZSSLKJ147	mic	0.357394	0.357394
YCZSSLKJ147	np	0.219966	0.357394
YCZSSLKJ147	phy	0.337852	0.357394
CandidatusAlysiosphaera	cli	0.0533084	0.356624
CandidatusAlysiosphaera	mic	0.356624	0.356624
CandidatusAlysiosphaera	np	0.314185	0.356624
CandidatusAlysiosphaera	phy	0.275883	0.356624
Archangium	cli	0.0835079	0.356135
Archangium	mic	0.356135	0.356135
Archangium	np	0.311608	0.356135
Archangium	phy	0.248749	0.356135
Agromyces	cli	0.0685828	0.349123
Agromyces	mic	0.349123	0.349123
Agromyces	np	0.250561	0.349123
Agromyces	phy	0.331733	0.349123
Vicinamibacter	cli	0.123615	0.348875
Vicinamibacter	mic	0.348875	0.348875
Vicinamibacter	np	0.282021	0.348875
Vicinamibacter	phy	0.245489	0.348875
Ignavibacterium	cli	0.124721	0.348861
Ignavibacterium	mic	0.348861	0.348861
Ignavibacterium	np	0.360944	0.348861
Ignavibacterium	phy	0.165473	0.348861
Pseudorhodoplanes	cli	0.0634052	0.348475
Pseudorhodoplanes	mic	0.348475	0.348475
Pseudorhodoplanes	np	0.270873	0.348475
Pseudorhodoplanes	phy	0.317246	0.348475
Ellin6067	cli	0.0651075	0.348247
Ellin6067	mic	0.348247	0.348247
Ellin6067	np	0.356025	0.348247
Ellin6067	phy	0.23062	0.348247
Longimicrobium	cli	0.0249766	0.346222
Longimicrobium	mic	0.346222	0.346222
Longimicrobium	np	0.171008	0.346222
Longimicrobium	phy	0.457793	0.346222
Cellulomonas	cli	0.0810642	0.345416
Cellulomonas	mic	0.345416	0.345416
Cellulomonas	np	0.246354	0.345416
Cellulomonas	phy	0.327166	0.345416
TychonemaCCAP145911B	cli	0.0399195	0.344565
TychonemaCCAP145911B	mic	0.344565	0.344565
TychonemaCCAP145911B	np	0.322256	0.344565
TychonemaCCAP145911B	phy	0.293259	0.344565
Pajaroellobacter	cli	0.0909937	0.343472
Pajaroellobacter	mic	0.343472	0.343472
Pajaroellobacter	np	0.28082	0.343472
Pajaroellobacter	phy	0.284714	0.343472
Piscinibacter	cli	0.0581556	0.333884
Piscinibacter	mic	0.333884	0.333884
Piscinibacter	np	0.326512	0.333884
Piscinibacter	phy	0.281448	0.333884
Limnobacter	cli	0.0395438	0.331151
Limnobacter	mic	0.331151	0.331151
Limnobacter	np	0.263663	0.331151
Limnobacter	phy	0.365642	0.331151
Mucilaginibacter	cli	0.191553	0.330924
Mucilaginibacter	mic	0.330924	0.330924
Mucilaginibacter	np	0.213772	0.330924
Mucilaginibacter	phy	0.263751	0.330924
Solirubrobacter	cli	0.0952959	0.328931
Solirubrobacter	mic	0.328931	0.328931
Solirubrobacter	np	0.303916	0.328931
Solirubrobacter	phy	0.271857	0.328931
Ellin6055	cli	0.218498	0.328188
Ellin6055	mic	0.328188	0.328188
Ellin6055	np	0.233079	0.328188
Ellin6055	phy	0.220235	0.328188
Methylibium	cli	0.0557478	0.326997
Methylibium	mic	0.326997	0.326997
Methylibium	np	0.35636	0.326997
Methylibium	phy	0.260895	0.326997
Pir4lineage	cli	0.074302	0.326021
Pir4lineage	mic	0.326021	0.326021
Pir4lineage	np	0.299987	0.326021
Pir4lineage	phy	0.29969	0.326021
Steroidobacter	cli	0.15475	0.325315
Steroidobacter	mic	0.325315	0.325315
Steroidobacter	np	0.26206	0.325315
Steroidobacter	phy	0.257875	0.325315
OM27clade	cli	0.0606617	0.320052
OM27clade	mic	0.320052	0.320052
OM27clade	np	0.400512	0.320052
OM27clade	phy	0.218774	0.320052
BurkholderiaCaballeroniaParaburkholderia	cli	0.0303867	0.319668
BurkholderiaCaballeroniaParaburkholderia	mic	0.319668	0.319668
BurkholderiaCaballeroniaParaburkholderia	np	0.283072	0.319668
BurkholderiaCaballeroniaParaburkholderia	phy	0.366874	0.319668
Leuconostoc	cli	0.264323	0.315248
Leuconostoc	mic	0.315248	0.315248
Leuconostoc	np	0.204346	0.315248
Leuconostoc	phy	0.216082	0.315248
Virgisporangium	cli	0.102459	0.313753
Virgisporangium	mic	0.313753	0.313753
Virgisporangium	np	0.316028	0.313753
Virgisporangium	phy	0.26776	0.313753
Aneurinibacillus	cli	0.105963	0.313288
Aneurinibacillus	mic	0.313288	0.313288
Aneurinibacillus	np	0.514889	0.313288
Aneurinibacillus	phy	0.06586	0.313288
Armatimonas	cli	0.0701416	0.313108
Armatimonas	mic	0.313108	0.313108
Armatimonas	np	0.426909	0.313108
Armatimonas	phy	0.189841	0.313108
Rhizocola	cli	0.0838522	0.311616
Rhizocola	mic	0.311616	0.311616
Rhizocola	np	0.295863	0.311616
Rhizocola	phy	0.308668	0.311616
Blastococcus	cli	0.244398	0.310995
Blastococcus	mic	0.310995	0.310995
Blastococcus	np	0.2487	0.310995
Blastococcus	phy	0.195906	0.310995
Stenotrophobacter	cli	0.176987	0.309
Stenotrophobacter	mic	0.309	0.309
Stenotrophobacter	np	0.255568	0.309
Stenotrophobacter	phy	0.258445	0.309
Occallatibacter	cli	0.0798045	0.307482
Occallatibacter	mic	0.307482	0.307482
Occallatibacter	np	0.270909	0.307482
Occallatibacter	phy	0.341805	0.307482
Iamia	cli	0.0457109	0.306895
Iamia	mic	0.306895	0.306895
Iamia	np	0.318189	0.306895
Iamia	phy	0.329206	0.306895
SWB02	cli	0.0591909	0.30402
SWB02	mic	0.30402	0.30402
SWB02	np	0.337214	0.30402
SWB02	phy	0.299576	0.30402
Singulisphaera	cli	0.0259055	0.302433
Singulisphaera	mic	0.302433	0.302433
Singulisphaera	np	0.383106	0.302433
Singulisphaera	phy	0.288555	0.302433
Gaiella	cli	0.114511	0.301871
Gaiella	mic	0.301871	0.301871
Gaiella	np	0.286955	0.301871
Gaiella	phy	0.296663	0.301871
Frateuria	cli	0.118231	0.300397
Frateuria	mic	0.300397	0.300397
Frateuria	np	0.16916	0.300397
Frateuria	phy	0.412212	0.300397
Ellin516	cli	0.0678435	0.298111
Ellin516	mic	0.298111	0.298111
Ellin516	np	0.287724	0.298111
Ellin516	phy	0.346321	0.298111
Reyranella	cli	0.120489	0.297823
Reyranella	mic	0.297823	0.297823
Reyranella	np	0.313371	0.297823
Reyranella	phy	0.268316	0.297823
Lysobacter	cli	0.0466067	0.297736
Lysobacter	mic	0.297736	0.297736
Lysobacter	np	0.252095	0.297736
Lysobacter	phy	0.403562	0.297736
Mycobacterium	cli	0.0487725	0.297711
Mycobacterium	mic	0.297711	0.297711
Mycobacterium	np	0.425391	0.297711
Mycobacterium	phy	0.228125	0.297711
IS44	cli	0.238634	0.297043
IS44	mic	0.297043	0.297043
IS44	np	0.25004	0.297043
IS44	phy	0.214283	0.297043
Adhaeribacter	cli	0.108971	0.296307
Adhaeribacter	mic	0.296307	0.296307
Adhaeribacter	np	0.313276	0.296307
Adhaeribacter	phy	0.281446	0.296307
MND1	cli	0.0551389	0.296159
MND1	mic	0.296159	0.296159
MND1	np	0.295039	0.296159
MND1	phy	0.353663	0.296159
SHPL14	cli	0.0769226	0.295271
SHPL14	mic	0.295271	0.295271
SHPL14	np	0.242912	0.295271
SHPL14	phy	0.384894	0.295271
Pirellula	cli	0.0909662	0.293797
Pirellula	mic	0.293797	0.293797
Pirellula	np	0.288787	0.293797
Pirellula	phy	0.32645	0.293797
Acidiphilium	cli	0.225724	0.291158
Acidiphilium	mic	0.291158	0.291158
Acidiphilium	np	0.173082	0.291158
Acidiphilium	phy	0.310036	0.291158
Hyphomicrobium	cli	0.179791	0.290515
Hyphomicrobium	mic	0.290515	0.290515
Hyphomicrobium	np	0.299394	0.290515
Hyphomicrobium	phy	0.2303	0.290515
Edaphobacter	cli	0.0435669	0.288769
Edaphobacter	mic	0.288769	0.288769
Edaphobacter	np	0.225743	0.288769
Edaphobacter	phy	0.441921	0.288769
Ramlibacter	cli	0.0179728	0.288675
Ramlibacter	mic	0.288675	0.288675
Ramlibacter	np	0.35105	0.288675
Ramlibacter	phy	0.342302	0.288675
Altererythrobacter	cli	0.040403	0.287224
Altererythrobacter	mic	0.287224	0.287224
Altererythrobacter	np	0.269503	0.287224
Altererythrobacter	phy	0.40287	0.287224
Bryobacter	cli	0.0527407	0.286755
Bryobacter	mic	0.286755	0.286755
Bryobacter	np	0.321661	0.286755
Bryobacter	phy	0.338844	0.286755
Skermanella	cli	0.322212	0.286195
Skermanella	mic	0.286195	0.286195
Skermanella	np	0.190585	0.286195
Skermanella	phy	0.201008	0.286195
Nonomuraea	cli	0.120797	0.285646
Nonomuraea	mic	0.285646	0.285646
Nonomuraea	np	0.332839	0.285646
Nonomuraea	phy	0.260719	0.285646
Rubellimicrobium	cli	0.25605	0.282913
Rubellimicrobium	mic	0.282913	0.282913
Rubellimicrobium	np	0.329449	0.282913
Rubellimicrobium	phy	0.131589	0.282913
Bradyrhizobium	cli	0.13543	0.28156
Bradyrhizobium	mic	0.28156	0.28156
Bradyrhizobium	np	0.246681	0.28156
Bradyrhizobium	phy	0.336329	0.28156
CandidatusKoribacter	cli	0.08772	0.28125
CandidatusKoribacter	mic	0.28125	0.28125
CandidatusKoribacter	np	0.301541	0.28125
CandidatusKoribacter	phy	0.329489	0.28125
Rhodoplanes	cli	0.105169	0.280735
Rhodoplanes	mic	0.280735	0.280735
Rhodoplanes	np	0.316441	0.280735
Rhodoplanes	phy	0.297656	0.280735
mle17	cli	0.0567468	0.280175
mle17	mic	0.280175	0.280175
mle17	np	0.36065	0.280175
mle17	phy	0.302428	0.280175
Pseudarthrobacter	cli	0.291734	0.27986
Pseudarthrobacter	mic	0.27986	0.27986
Pseudarthrobacter	np	0.21926	0.27986
Pseudarthrobacter	phy	0.209145	0.27986
Hymenobacter	cli	0.18095	0.276165
Hymenobacter	mic	0.276165	0.276165
Hymenobacter	np	0.330459	0.276165
Hymenobacter	phy	0.212426	0.276165
Jatrophihabitans	cli	0.0647749	0.275472
Jatrophihabitans	mic	0.275472	0.275472
Jatrophihabitans	np	0.248949	0.275472
Jatrophihabitans	phy	0.410803	0.275472
Roseiarcus	cli	0.04661	0.273081
Roseiarcus	mic	0.273081	0.273081
Roseiarcus	np	0.358753	0.273081
Roseiarcus	phy	0.321556	0.273081
Haloactinopolyspora	cli	0.0123544	0.2724
Haloactinopolyspora	mic	0.2724	0.2724
Haloactinopolyspora	np	0.195656	0.2724
Haloactinopolyspora	phy	0.51959	0.2724
CandidatusSolibacter	cli	0.0316608	0.269136
CandidatusSolibacter	mic	0.269136	0.269136
CandidatusSolibacter	np	0.287913	0.269136
CandidatusSolibacter	phy	0.411291	0.269136
Ahniella	cli	0.0531831	0.26862
Ahniella	mic	0.26862	0.26862
Ahniella	np	0.309807	0.26862
Ahniella	phy	0.36839	0.26862
Phaselicystis	cli	0.0575236	0.264707
Phaselicystis	mic	0.264707	0.264707
Phaselicystis	np	0.353636	0.264707
Phaselicystis	phy	0.324134	0.264707
Acidipila	cli	0.109374	0.264692
Acidipila	mic	0.264692	0.264692
Acidipila	np	0.34001	0.264692
Acidipila	phy	0.285924	0.264692
Unassigned	cli	0.0962768	0.264668
Unassigned	mic	0.264668	0.264668
Unassigned	np	0.45635	0.264668
Unassigned	phy	0.182705	0.264668
Conexibacter	cli	0.0785148	0.264081
Conexibacter	mic	0.264081	0.264081
Conexibacter	np	0.334838	0.264081
Conexibacter	phy	0.322566	0.264081
Mizugakiibacter	cli	0.0362879	0.263397
Mizugakiibacter	mic	0.263397	0.263397
Mizugakiibacter	np	0.378686	0.263397
Mizugakiibacter	phy	0.321629	0.263397
Nitrolancea	cli	0.111781	0.262903
Nitrolancea	mic	0.262903	0.262903
Nitrolancea	np	0.339149	0.262903
Nitrolancea	phy	0.286166	0.262903
Porphyrobacter	cli	0.0478892	0.262873
Porphyrobacter	mic	0.262873	0.262873
Porphyrobacter	np	0.401917	0.262873
Porphyrobacter	phy	0.287321	0.262873
Micromonospora	cli	0.071187	0.261544
Micromonospora	mic	0.261544	0.261544
Micromonospora	np	0.420379	0.261544
Micromonospora	phy	0.246891	0.261544
Rhodomicrobium	cli	0.0820012	0.261481
Rhodomicrobium	mic	0.261481	0.261481
Rhodomicrobium	np	0.365062	0.261481
Rhodomicrobium	phy	0.291456	0.261481
Noviherbaspirillum	cli	0.305053	0.260989
Noviherbaspirillum	mic	0.260989	0.260989
Noviherbaspirillum	np	0.234191	0.260989
Noviherbaspirillum	phy	0.199768	0.260989
Opitutus	cli	0.144612	0.260523
Opitutus	mic	0.260523	0.260523
Opitutus	np	0.299187	0.260523
Opitutus	phy	0.295678	0.260523
Marmoricola	cli	0.0766208	0.260205
Marmoricola	mic	0.260205	0.260205
Marmoricola	np	0.337322	0.260205
Marmoricola	phy	0.325852	0.260205
Nordella	cli	0.245046	0.256781
Nordella	mic	0.256781	0.256781
Nordella	np	0.213472	0.256781
Nordella	phy	0.284701	0.256781
Acidothermus	cli	0.0818921	0.25312
Acidothermus	mic	0.25312	0.25312
Acidothermus	np	0.212193	0.25312
Acidothermus	phy	0.452795	0.25312
Saccharopolyspora	cli	0.239938	0.250147
Saccharopolyspora	mic	0.250147	0.250147
Saccharopolyspora	np	0.272144	0.250147
Saccharopolyspora	phy	0.237771	0.250147
Holophaga	cli	0.295935	0.249379
Holophaga	mic	0.249379	0.249379
Holophaga	np	0.305054	0.249379
Holophaga	phy	0.149632	0.249379
Rubrobacter	cli	0.287849	0.245549
Rubrobacter	mic	0.245549	0.245549
Rubrobacter	np	0.1993	0.245549
Rubrobacter	phy	0.267302	0.245549
AKYG587	cli	0.0659929	0.242439
AKYG587	mic	0.242439	0.242439
AKYG587	np	0.366995	0.242439
AKYG587	phy	0.324573	0.242439
CL5003	cli	0.0365383	0.241874
CL5003	mic	0.241874	0.241874
CL5003	np	0.230552	0.241874
CL5003	phy	0.491035	0.241874
Litorilinea	cli	0.141435	0.241174
Litorilinea	mic	0.241174	0.241174
Litorilinea	np	0.238741	0.241174
Litorilinea	phy	0.378651	0.241174
Lautropia	cli	0.252205	0.241003
Lautropia	mic	0.241003	0.241003
Lautropia	np	0.257918	0.241003
Lautropia	phy	0.248874	0.241003
Gemmatimonas	cli	0.0928106	0.239965
Gemmatimonas	mic	0.239965	0.239965
Gemmatimonas	np	0.287912	0.239965
Gemmatimonas	phy	0.379313	0.239965
Pedomicrobium	cli	0.0673293	0.237093
Pedomicrobium	mic	0.237093	0.237093
Pedomicrobium	np	0.370041	0.237093
Pedomicrobium	phy	0.325536	0.237093
CandidatusUdaeobacter	cli	0.11464	0.236078
CandidatusUdaeobacter	mic	0.236078	0.236078
CandidatusUdaeobacter	np	0.283746	0.236078
CandidatusUdaeobacter	phy	0.365536	0.236078
Kribbella	cli	0.160945	0.235135
Kribbella	mic	0.235135	0.235135
Kribbella	np	0.382271	0.235135
Kribbella	phy	0.221649	0.235135
Aeromicrobium	cli	0.24616	0.23449
Aeromicrobium	mic	0.23449	0.23449
Aeromicrobium	np	0.252588	0.23449
Aeromicrobium	phy	0.266762	0.23449
Clostridiumsensustricto10	cli	0.0341139	0.231737
Clostridiumsensustricto10	mic	0.231737	0.231737
Clostridiumsensustricto10	np	0.580485	0.231737
Clostridiumsensustricto10	phy	0.153665	0.231737
Caenimonas	cli	0.106375	0.230798
Caenimonas	mic	0.230798	0.230798
Caenimonas	np	0.404477	0.230798
Caenimonas	phy	0.25835	0.230798
Flavitalea	cli	0.0898246	0.226493
Flavitalea	mic	0.226493	0.226493
Flavitalea	np	0.447445	0.226493
Flavitalea	phy	0.236237	0.226493
Acidibacter	cli	0.0636944	0.220382
Acidibacter	mic	0.220382	0.220382
Acidibacter	np	0.36175	0.220382
Acidibacter	phy	0.354174	0.220382
Dongia	cli	0.0579079	0.218268
Dongia	mic	0.218268	0.218268
Dongia	np	0.361367	0.218268
Dongia	phy	0.362458	0.218268
Flavisolibacter	cli	0.0369531	0.218128
Flavisolibacter	mic	0.218128	0.218128
Flavisolibacter	np	0.544654	0.218128
Flavisolibacter	phy	0.200266	0.218128
Oxalicibacterium	cli	0.029134	0.216641
Oxalicibacterium	mic	0.216641	0.216641
Oxalicibacterium	np	0.388271	0.216641
Oxalicibacterium	phy	0.365954	0.216641
Sphingoaurantiacus	cli	0.242531	0.215796
Sphingoaurantiacus	mic	0.215796	0.215796
Sphingoaurantiacus	np	0.416133	0.215796
Sphingoaurantiacus	phy	0.12554	0.215796
Aridibacter	cli	0.111931	0.215634
Aridibacter	mic	0.215634	0.215634
Aridibacter	np	0.395175	0.215634
Aridibacter	phy	0.27726	0.215634
Arenimonas	cli	0.162486	0.214696
Arenimonas	mic	0.214696	0.214696
Arenimonas	np	0.304959	0.214696
Arenimonas	phy	0.317859	0.214696
Blastopirellula	cli	0.079024	0.213809
Blastopirellula	mic	0.213809	0.213809
Blastopirellula	np	0.318653	0.213809
Blastopirellula	phy	0.388515	0.213809
Devosia	cli	0.126533	0.212166
Devosia	mic	0.212166	0.212166
Devosia	np	0.39015	0.212166
Devosia	phy	0.271151	0.212166
Actinospica	cli	0.0586784	0.208079
Actinospica	mic	0.208079	0.208079
Actinospica	np	0.27555	0.208079
Actinospica	phy	0.457693	0.208079
HSBOF53F07	cli	0.179488	0.203893
HSBOF53F07	mic	0.203893	0.203893
HSBOF53F07	np	0.387677	0.203893
HSBOF53F07	phy	0.228942	0.203893
Novosphingobium	cli	0.0289133	0.2024
Novosphingobium	mic	0.2024	0.2024
Novosphingobium	np	0.557127	0.2024
Novosphingobium	phy	0.21156	0.2024
Tumebacillus	cli	0.198304	0.201767
Tumebacillus	mic	0.201767	0.201767
Tumebacillus	np	0.285999	0.201767
Tumebacillus	phy	0.31393	0.201767
RB41	cli	0.257216	0.199046
RB41	mic	0.199046	0.199046
RB41	np	0.278936	0.199046
RB41	phy	0.264802	0.199046
Filimonas	cli	0.0158348	0.198378
Filimonas	mic	0.198378	0.198378
Filimonas	np	0.214504	0.198378
Filimonas	phy	0.571283	0.198378
FCPS473	cli	0.246139	0.195236
FCPS473	mic	0.195236	0.195236
FCPS473	np	0.296145	0.195236
FCPS473	phy	0.26248	0.195236
Segetibacter	cli	0.215181	0.193009
Segetibacter	mic	0.193009	0.193009
Segetibacter	np	0.358428	0.193009
Segetibacter	phy	0.233382	0.193009
Aquisphaera	cli	0.0515988	0.192147
Aquisphaera	mic	0.192147	0.192147
Aquisphaera	np	0.38149	0.192147
Aquisphaera	phy	0.374764	0.192147
Oryzihumus	cli	0.0460599	0.191304
Oryzihumus	mic	0.191304	0.191304
Oryzihumus	np	0.495188	0.191304
Oryzihumus	phy	0.267448	0.191304
Parasegetibacter	cli	0.0993655	0.188144
Parasegetibacter	mic	0.188144	0.188144
Parasegetibacter	np	0.45738	0.188144
Parasegetibacter	phy	0.25511	0.188144
Anaeromyxobacter	cli	0.0691272	0.186652
Anaeromyxobacter	mic	0.186652	0.186652
Anaeromyxobacter	np	0.613811	0.186652
Anaeromyxobacter	phy	0.130411	0.186652
Qipengyuania	cli	0.00782047	0.177741
Qipengyuania	mic	0.177741	0.177741
Qipengyuania	np	0.432267	0.177741
Qipengyuania	phy	0.382171	0.177741
Dyella	cli	0.0465962	0.17479
Dyella	mic	0.17479	0.17479
Dyella	np	0.400261	0.17479
Dyella	phy	0.378353	0.17479
Pseudonocardia	cli	0.287593	0.173792
Pseudonocardia	mic	0.173792	0.173792
Pseudonocardia	np	0.259922	0.173792
Pseudonocardia	phy	0.278693	0.173792
Chujaibacter	cli	0.0455744	0.169837
Chujaibacter	mic	0.169837	0.169837
Chujaibacter	np	0.345923	0.169837
Chujaibacter	phy	0.438665	0.169837
Sulfuriferula	cli	0.0649516	0.169827
Sulfuriferula	mic	0.169827	0.169827
Sulfuriferula	np	0.450084	0.169827
Sulfuriferula	phy	0.315138	0.169827
Panacagrimonas	cli	0.0297439	0.158454
Panacagrimonas	mic	0.158454	0.158454
Panacagrimonas	np	0.494993	0.158454
Panacagrimonas	phy	0.316809	0.158454
Pontibacter	cli	0.219152	0.15298
Pontibacter	mic	0.15298	0.15298
Pontibacter	np	0.483027	0.15298
Pontibacter	phy	0.144841	0.15298
Tagaea	cli	0.0436771	0.145537
Tagaea	mic	0.145537	0.145537
Tagaea	np	0.371326	0.145537
Tagaea	phy	0.439461	0.145537
Litoribacillus	cli	0.164558	0.142085
Litoribacillus	mic	0.142085	0.142085
Litoribacillus	np	0.102764	0.142085
Litoribacillus	phy	0.590593	0.142085
Limibaculum	cli	0.132484	0.140735
Limibaculum	mic	0.140735	0.140735
Limibaculum	np	0.423792	0.140735
Limibaculum	phy	0.302988	0.140735
Streptosporangium	cli	0.196688	0.138571
Streptosporangium	mic	0.138571	0.138571
Streptosporangium	np	0.272008	0.138571
Streptosporangium	phy	0.392733	0.138571
CandidatusEntotheonella	cli	0.129326	0.131076
CandidatusEntotheonella	mic	0.131076	0.131076
CandidatusEntotheonella	np	0.501744	0.131076
CandidatusEntotheonella	phy	0.237854	0.131076
Nibribacter	cli	0.167958	0.127134
Nibribacter	mic	0.127134	0.127134
Nibribacter	np	0.552856	0.127134
Nibribacter	phy	0.152051	0.127134
Rhodoferax	cli	0.0364261	0.123973
Rhodoferax	mic	0.123973	0.123973
Rhodoferax	np	0.523186	0.123973
Rhodoferax	phy	0.316415	0.123973
Lacibacter	cli	0.0123152	0.121344
Lacibacter	mic	0.121344	0.121344
Lacibacter	np	0.451557	0.121344
Lacibacter	phy	0.414784	0.121344
Streptacidiphilus	cli	0.24167	0.118277
Streptacidiphilus	mic	0.118277	0.118277
Streptacidiphilus	np	0.407317	0.118277
Streptacidiphilus	phy	0.232736	0.118277
Kitasatospora	cli	0.105033	0.112888
Kitasatospora	mic	0.112888	0.112888
Kitasatospora	np	0.548799	0.112888
Kitasatospora	phy	0.23328	0.112888
Methyloceanibacter	cli	0.0342201	0.0796716
Methyloceanibacter	mic	0.0796716	0.0796716
Methyloceanibacter	np	0.701121	0.0796716
Methyloceanibacter	phy	0.184987	0.0796716

## Sheet: Dataset S2
Dataset S2: Contribution of climate, soil physicochemical properties, macronutrients and micronutrients to the variation explained by the complete random forest model for each bacterial genus in paddy soils
genus	factor	contribution	micronutrients contribnution
Frateuria	cli	0.0145073	0.770069
Frateuria	mic	0.770069	0.770069
Frateuria	np	0.125274	0.770069
Frateuria	phy	0.0901499	0.770069
Aneurinibacillus	cli	0.225578	0.640596
Aneurinibacillus	mic	0.640596	0.640596
Aneurinibacillus	np	0.059898	0.640596
Aneurinibacillus	phy	0.0739281	0.640596
Polycyclovorans	cli	0.102434	0.614604
Polycyclovorans	mic	0.614604	0.614604
Polycyclovorans	np	0.132955	0.614604
Polycyclovorans	phy	0.150007	0.614604
Rhizocola	cli	0.0604493	0.611313
Rhizocola	mic	0.611313	0.611313
Rhizocola	np	0.134636	0.611313
Rhizocola	phy	0.193602	0.611313
Desulfatiglans	cli	0.0387966	0.599063
Desulfatiglans	mic	0.599063	0.599063
Desulfatiglans	np	0.235685	0.599063
Desulfatiglans	phy	0.126455	0.599063
UTBCD1	cli	0.201909	0.595276
UTBCD1	mic	0.595276	0.595276
UTBCD1	np	0.0709501	0.595276
UTBCD1	phy	0.131865	0.595276
Sva0081sedimentgroup	cli	0.0301062	0.586007
Sva0081sedimentgroup	mic	0.586007	0.586007
Sva0081sedimentgroup	np	0.278077	0.586007
Sva0081sedimentgroup	phy	0.10581	0.586007
Vicinamibacter	cli	0.075747	0.585258
Vicinamibacter	mic	0.585258	0.585258
Vicinamibacter	np	0.148613	0.585258
Vicinamibacter	phy	0.190382	0.585258
Crenothrix	cli	0.0472356	0.568896
Crenothrix	mic	0.568896	0.568896
Crenothrix	np	0.223243	0.568896
Crenothrix	phy	0.160625	0.568896
Thiobacillus	cli	0.04146	0.56608
Thiobacillus	mic	0.56608	0.56608
Thiobacillus	np	0.224616	0.56608
Thiobacillus	phy	0.167844	0.56608
Desulforhabdus	cli	0.119307	0.563202
Desulforhabdus	mic	0.563202	0.563202
Desulforhabdus	np	0.133891	0.563202
Desulforhabdus	phy	0.183599	0.563202
Desulfovibrio	cli	0.0610019	0.55101
Desulfovibrio	mic	0.55101	0.55101
Desulfovibrio	np	0.144327	0.55101
Desulfovibrio	phy	0.243662	0.55101
Terrisporobacter	cli	0.0514644	0.544585
Terrisporobacter	mic	0.544585	0.544585
Terrisporobacter	np	0.24762	0.544585
Terrisporobacter	phy	0.15633	0.544585
Saccharopolyspora	cli	0.18516	0.542258
Saccharopolyspora	mic	0.542258	0.542258
Saccharopolyspora	np	0.108163	0.542258
Saccharopolyspora	phy	0.164419	0.542258
Lactococcus	cli	0.189581	0.537986
Lactococcus	mic	0.537986	0.537986
Lactococcus	np	0.0932477	0.537986
Lactococcus	phy	0.179185	0.537986
Actibacter	cli	0.121218	0.537029
Actibacter	mic	0.537029	0.537029
Actibacter	np	0.156193	0.537029
Actibacter	phy	0.18556	0.537029
Acidaminobacter	cli	0.0766144	0.52515
Acidaminobacter	mic	0.52515	0.52515
Acidaminobacter	np	0.201298	0.52515
Acidaminobacter	phy	0.196937	0.52515
NostocPCC7107	cli	0.0613389	0.52412
NostocPCC7107	mic	0.52412	0.52412
NostocPCC7107	np	0.0934621	0.52412
NostocPCC7107	phy	0.321079	0.52412
Levilinea	cli	0.0255207	0.519605
Levilinea	mic	0.519605	0.519605
Levilinea	np	0.242592	0.519605
Levilinea	phy	0.212282	0.519605
Pseudogulbenkiania	cli	0.0836308	0.519243
Pseudogulbenkiania	mic	0.519243	0.519243
Pseudogulbenkiania	np	0.137864	0.519243
Pseudogulbenkiania	phy	0.259262	0.519243
Sulfurifustis	cli	0.0309344	0.518018
Sulfurifustis	mic	0.518018	0.518018
Sulfurifustis	np	0.285891	0.518018
Sulfurifustis	phy	0.165156	0.518018
Lactobacillus	cli	0.224772	0.512754
Lactobacillus	mic	0.512754	0.512754
Lactobacillus	np	0.102857	0.512754
Lactobacillus	phy	0.159617	0.512754
Nitratireductor	cli	0.0329804	0.510389
Nitratireductor	mic	0.510389	0.510389
Nitratireductor	np	0.185591	0.510389
Nitratireductor	phy	0.271039	0.510389
Paracoccus	cli	0.097538	0.508997
Paracoccus	mic	0.508997	0.508997
Paracoccus	np	0.282492	0.508997
Paracoccus	phy	0.110973	0.508997
Ignavibacterium	cli	0.0634838	0.505763
Ignavibacterium	mic	0.505763	0.505763
Ignavibacterium	np	0.271393	0.505763
Ignavibacterium	phy	0.15936	0.505763
Gemmatimonas	cli	0.029573	0.505416
Gemmatimonas	mic	0.505416	0.505416
Gemmatimonas	np	0.161919	0.505416
Gemmatimonas	phy	0.303092	0.505416
FCPS473	cli	0.166363	0.502625
FCPS473	mic	0.502625	0.502625
FCPS473	np	0.109482	0.502625
FCPS473	phy	0.22153	0.502625
OM27clade	cli	0.0869317	0.498732
OM27clade	mic	0.498732	0.498732
OM27clade	np	0.2123	0.498732
OM27clade	phy	0.202036	0.498732
Anaeromyxobacter	cli	0.15312	0.49409
Anaeromyxobacter	mic	0.49409	0.49409
Anaeromyxobacter	np	0.106308	0.49409
Anaeromyxobacter	phy	0.246482	0.49409
Nitrosospira	cli	0.0949336	0.488572
Nitrosospira	mic	0.488572	0.488572
Nitrosospira	np	0.155902	0.488572
Nitrosospira	phy	0.260592	0.488572
Solirubrobacter	cli	0.154562	0.487767
Solirubrobacter	mic	0.487767	0.487767
Solirubrobacter	np	0.157198	0.487767
Solirubrobacter	phy	0.200474	0.487767
Bauldia	cli	0.0710408	0.486593
Bauldia	mic	0.486593	0.486593
Bauldia	np	0.154149	0.486593
Bauldia	phy	0.288218	0.486593
Hyphomicrobium	cli	0.0492785	0.484549
Hyphomicrobium	mic	0.484549	0.484549
Hyphomicrobium	np	0.224084	0.484549
Hyphomicrobium	phy	0.242089	0.484549
BIyi10	cli	0.232142	0.48427
BIyi10	mic	0.48427	0.48427
BIyi10	np	0.103633	0.48427
BIyi10	phy	0.179956	0.48427
Nannocystis	cli	0.0959983	0.483363
Nannocystis	mic	0.483363	0.483363
Nannocystis	np	0.126209	0.483363
Nannocystis	phy	0.29443	0.483363
Rhodoblastus	cli	0.0481105	0.483248
Rhodoblastus	mic	0.483248	0.483248
Rhodoblastus	np	0.288271	0.483248
Rhodoblastus	phy	0.180371	0.483248
Thermoanaerobaculum	cli	0.159024	0.483162
Thermoanaerobaculum	mic	0.483162	0.483162
Thermoanaerobaculum	np	0.22269	0.483162
Thermoanaerobaculum	phy	0.135124	0.483162
Chthonomonas	cli	0.081951	0.482841
Chthonomonas	mic	0.482841	0.482841
Chthonomonas	np	0.189957	0.482841
Chthonomonas	phy	0.245251	0.482841
MND1	cli	0.0588523	0.482318
MND1	mic	0.482318	0.482318
MND1	np	0.233288	0.482318
MND1	phy	0.225541	0.482318
Syntrophobacter	cli	0.0647398	0.482183
Syntrophobacter	mic	0.482183	0.482183
Syntrophobacter	np	0.229689	0.482183
Syntrophobacter	phy	0.223388	0.482183
Luteimonas	cli	0.13195	0.481474
Luteimonas	mic	0.481474	0.481474
Luteimonas	np	0.175053	0.481474
Luteimonas	phy	0.211523	0.481474
Piscinibacter	cli	0.19604	0.481037
Piscinibacter	mic	0.481037	0.481037
Piscinibacter	np	0.172931	0.481037
Piscinibacter	phy	0.149993	0.481037
Rhizobacter	cli	0.143935	0.48065
Rhizobacter	mic	0.48065	0.48065
Rhizobacter	np	0.190467	0.48065
Rhizobacter	phy	0.184948	0.48065
CandidatusOmnitrophus	cli	0.101684	0.480009
CandidatusOmnitrophus	mic	0.480009	0.480009
CandidatusOmnitrophus	np	0.266998	0.480009
CandidatusOmnitrophus	phy	0.151308	0.480009
Lysobacter	cli	0.14184	0.479957
Lysobacter	mic	0.479957	0.479957
Lysobacter	np	0.201415	0.479957
Lysobacter	phy	0.176788	0.479957
Vulcaniibacterium	cli	0.193092	0.477494
Vulcaniibacterium	mic	0.477494	0.477494
Vulcaniibacterium	np	0.0883162	0.477494
Vulcaniibacterium	phy	0.241098	0.477494
Microlunatus	cli	0.166012	0.475144
Microlunatus	mic	0.475144	0.475144
Microlunatus	np	0.188969	0.475144
Microlunatus	phy	0.169875	0.475144
CandidatusKoribacter	cli	0.0582415	0.472579
CandidatusKoribacter	mic	0.472579	0.472579
CandidatusKoribacter	np	0.100107	0.472579
CandidatusKoribacter	phy	0.369072	0.472579
Subgroup23	cli	0.0311181	0.471526
Subgroup23	mic	0.471526	0.471526
Subgroup23	np	0.226672	0.471526
Subgroup23	phy	0.270684	0.471526
JGI0001001H03	cli	0.160543	0.471429
JGI0001001H03	mic	0.471429	0.471429
JGI0001001H03	np	0.185592	0.471429
JGI0001001H03	phy	0.182436	0.471429
ThioalkalispiraSulfurivermis	cli	0.132458	0.46983
ThioalkalispiraSulfurivermis	mic	0.46983	0.46983
ThioalkalispiraSulfurivermis	np	0.223865	0.46983
ThioalkalispiraSulfurivermis	phy	0.173847	0.46983
Acidibacter	cli	0.0540025	0.469219
Acidibacter	mic	0.469219	0.469219
Acidibacter	np	0.156118	0.469219
Acidibacter	phy	0.320661	0.469219
Ramlibacter	cli	0.0511288	0.467539
Ramlibacter	mic	0.467539	0.467539
Ramlibacter	np	0.271262	0.467539
Ramlibacter	phy	0.21007	0.467539
mle17	cli	0.0507502	0.463415
mle17	mic	0.463415	0.463415
mle17	np	0.18778	0.463415
mle17	phy	0.298054	0.463415
Bellilinea	cli	0.0767496	0.461231
Bellilinea	mic	0.461231	0.461231
Bellilinea	np	0.205741	0.461231
Bellilinea	phy	0.256278	0.461231
Mesorhizobium	cli	0.040323	0.459273
Mesorhizobium	mic	0.459273	0.459273
Mesorhizobium	np	0.227542	0.459273
Mesorhizobium	phy	0.272861	0.459273
Lacunisphaera	cli	0.173096	0.459038
Lacunisphaera	mic	0.459038	0.459038
Lacunisphaera	np	0.208199	0.459038
Lacunisphaera	phy	0.159667	0.459038
Terracidiphilus	cli	0.0456261	0.458681
Terracidiphilus	mic	0.458681	0.458681
Terracidiphilus	np	0.137985	0.458681
Terracidiphilus	phy	0.357708	0.458681
Dongia	cli	0.0636686	0.455449
Dongia	mic	0.455449	0.455449
Dongia	np	0.211663	0.455449
Dongia	phy	0.26922	0.455449
Rubrobacter	cli	0.196629	0.453311
Rubrobacter	mic	0.453311	0.453311
Rubrobacter	np	0.106399	0.453311
Rubrobacter	phy	0.24366	0.453311
Pajaroellobacter	cli	0.0725334	0.449701
Pajaroellobacter	mic	0.449701	0.449701
Pajaroellobacter	np	0.196437	0.449701
Pajaroellobacter	phy	0.281329	0.449701
alphaIcluster	cli	0.100436	0.449654
alphaIcluster	mic	0.449654	0.449654
alphaIcluster	np	0.27184	0.449654
alphaIcluster	phy	0.178069	0.449654
CandidatusMethylomirabilis	cli	0.132347	0.44878
CandidatusMethylomirabilis	mic	0.44878	0.44878
CandidatusMethylomirabilis	np	0.278926	0.44878
CandidatusMethylomirabilis	phy	0.139947	0.44878
Dinghuibacter	cli	0.0818517	0.445565
Dinghuibacter	mic	0.445565	0.445565
Dinghuibacter	np	0.225107	0.445565
Dinghuibacter	phy	0.247476	0.445565
Aquabacterium	cli	0.2822	0.444954
Aquabacterium	mic	0.444954	0.444954
Aquabacterium	np	0.0996154	0.444954
Aquabacterium	phy	0.17323	0.444954
HSBOF53F07	cli	0.118179	0.443697
HSBOF53F07	mic	0.443697	0.443697
HSBOF53F07	np	0.100075	0.443697
HSBOF53F07	phy	0.33805	0.443697
Rubellimicrobium	cli	0.194912	0.443001
Rubellimicrobium	mic	0.443001	0.443001
Rubellimicrobium	np	0.163373	0.443001
Rubellimicrobium	phy	0.198713	0.443001
Leptothrix	cli	0.136983	0.43979
Leptothrix	mic	0.43979	0.43979
Leptothrix	np	0.193275	0.43979
Leptothrix	phy	0.229953	0.43979
Ellin6067	cli	0.165661	0.438904
Ellin6067	mic	0.438904	0.438904
Ellin6067	np	0.210155	0.438904
Ellin6067	phy	0.185281	0.438904
Ilumatobacter	cli	0.18308	0.437973
Ilumatobacter	mic	0.437973	0.437973
Ilumatobacter	np	0.122081	0.437973
Ilumatobacter	phy	0.256866	0.437973
Desulfobacca	cli	0.147027	0.436152
Desulfobacca	mic	0.436152	0.436152
Desulfobacca	np	0.196172	0.436152
Desulfobacca	phy	0.220649	0.436152
Skermanella	cli	0.257105	0.435265
Skermanella	mic	0.435265	0.435265
Skermanella	np	0.091155	0.435265
Skermanella	phy	0.216475	0.435265
Hirschia	cli	0.125117	0.434892
Hirschia	mic	0.434892	0.434892
Hirschia	np	0.148064	0.434892
Hirschia	phy	0.291927	0.434892
Variovorax	cli	0.163564	0.433316
Variovorax	mic	0.433316	0.433316
Variovorax	np	0.190894	0.433316
Variovorax	phy	0.212226	0.433316
Turicibacter	cli	0.121966	0.431069
Turicibacter	mic	0.431069	0.431069
Turicibacter	np	0.150916	0.431069
Turicibacter	phy	0.296048	0.431069
Sporacetigenium	cli	0.103217	0.428311
Sporacetigenium	mic	0.428311	0.428311
Sporacetigenium	np	0.159751	0.428311
Sporacetigenium	phy	0.308721	0.428311
Sphingomonas	cli	0.0859455	0.42469
Sphingomonas	mic	0.42469	0.42469
Sphingomonas	np	0.247397	0.42469
Sphingomonas	phy	0.241967	0.42469
Agromyces	cli	0.0809014	0.42324
Agromyces	mic	0.42324	0.42324
Agromyces	np	0.138335	0.42324
Agromyces	phy	0.357524	0.42324
Ahniella	cli	0.0642	0.423235
Ahniella	mic	0.423235	0.423235
Ahniella	np	0.193957	0.423235
Ahniella	phy	0.318608	0.423235
Geobacter	cli	0.146208	0.422106
Geobacter	mic	0.422106	0.422106
Geobacter	np	0.197151	0.422106
Geobacter	phy	0.234535	0.422106
Gaiella	cli	0.0904058	0.420213
Gaiella	mic	0.420213	0.420213
Gaiella	np	0.18807	0.420213
Gaiella	phy	0.301311	0.420213
Pir4lineage	cli	0.182786	0.419786
Pir4lineage	mic	0.419786	0.419786
Pir4lineage	np	0.129124	0.419786
Pir4lineage	phy	0.268304	0.419786
Roseomonas	cli	0.0743197	0.419483
Roseomonas	mic	0.419483	0.419483
Roseomonas	np	0.299839	0.419483
Roseomonas	phy	0.206358	0.419483
IS44	cli	0.337725	0.419466
IS44	mic	0.419466	0.419466
IS44	np	0.10688	0.419466
IS44	phy	0.135929	0.419466
Clostridiumsensustricto8	cli	0.255543	0.417487
Clostridiumsensustricto8	mic	0.417487	0.417487
Clostridiumsensustricto8	np	0.13084	0.417487
Clostridiumsensustricto8	phy	0.19613	0.417487
OLB12	cli	0.200145	0.417101
OLB12	mic	0.417101	0.417101
OLB12	np	0.227554	0.417101
OLB12	phy	0.155201	0.417101
Haliangium	cli	0.142468	0.416329
Haliangium	mic	0.416329	0.416329
Haliangium	np	0.186269	0.416329
Haliangium	phy	0.254934	0.416329
Pseudoduganella	cli	0.30897	0.415119
Pseudoduganella	mic	0.415119	0.415119
Pseudoduganella	np	0.16338	0.415119
Pseudoduganella	phy	0.112532	0.415119
CandidatusSolibacter	cli	0.0891951	0.41448
CandidatusSolibacter	mic	0.41448	0.41448
CandidatusSolibacter	np	0.202627	0.41448
CandidatusSolibacter	phy	0.293698	0.41448
Edaphobacter	cli	0.0400636	0.411401
Edaphobacter	mic	0.411401	0.411401
Edaphobacter	np	0.179299	0.411401
Edaphobacter	phy	0.369237	0.411401
Inhella	cli	0.184531	0.410707
Inhella	mic	0.410707	0.410707
Inhella	np	0.134515	0.410707
Inhella	phy	0.270247	0.410707
Longivirga	cli	0.0682191	0.407552
Longivirga	mic	0.407552	0.407552
Longivirga	np	0.200168	0.407552
Longivirga	phy	0.324061	0.407552
Paenibacillus	cli	0.186762	0.406482
Paenibacillus	mic	0.406482	0.406482
Paenibacillus	np	0.203479	0.406482
Paenibacillus	phy	0.203277	0.406482
Nitrospira	cli	0.24309	0.40551
Nitrospira	mic	0.40551	0.40551
Nitrospira	np	0.209961	0.40551
Nitrospira	phy	0.141439	0.40551
ADurb.Bin0631	cli	0.182154	0.405379
ADurb.Bin0631	mic	0.405379	0.405379
ADurb.Bin0631	np	0.15774	0.405379
ADurb.Bin0631	phy	0.254726	0.405379
Sh765BTzT35	cli	0.14903	0.404945
Sh765BTzT35	mic	0.404945	0.404945
Sh765BTzT35	np	0.216311	0.404945
Sh765BTzT35	phy	0.229714	0.404945
CandidatusUdaeobacter	cli	0.236102	0.402849
CandidatusUdaeobacter	mic	0.402849	0.402849
CandidatusUdaeobacter	np	0.142102	0.402849
CandidatusUdaeobacter	phy	0.218946	0.402849
GOUTA6	cli	0.232012	0.402436
GOUTA6	mic	0.402436	0.402436
GOUTA6	np	0.158802	0.402436
GOUTA6	phy	0.206749	0.402436
P3OB42	cli	0.154817	0.402144
P3OB42	mic	0.402144	0.402144
P3OB42	np	0.117499	0.402144
P3OB42	phy	0.32554	0.402144
Pelolinea	cli	0.0225219	0.401855
Pelolinea	mic	0.401855	0.401855
Pelolinea	np	0.326887	0.401855
Pelolinea	phy	0.248736	0.401855
Clostridiumsensustricto12	cli	0.149166	0.401497
Clostridiumsensustricto12	mic	0.401497	0.401497
Clostridiumsensustricto12	np	0.274364	0.401497
Clostridiumsensustricto12	phy	0.174974	0.401497
Syntrophomonas	cli	0.187238	0.4012
Syntrophomonas	mic	0.4012	0.4012
Syntrophomonas	np	0.239792	0.4012
Syntrophomonas	phy	0.171771	0.4012
Rhodocytophaga	cli	0.239604	0.400867
Rhodocytophaga	mic	0.400867	0.400867
Rhodocytophaga	np	0.116888	0.400867
Rhodocytophaga	phy	0.242642	0.400867
SM1A02	cli	0.0663538	0.399581
SM1A02	mic	0.399581	0.399581
SM1A02	np	0.156208	0.399581
SM1A02	phy	0.377857	0.399581
OLB13	cli	0.163519	0.399217
OLB13	mic	0.399217	0.399217
OLB13	np	0.115551	0.399217
OLB13	phy	0.321713	0.399217
Microvirga	cli	0.151392	0.397216
Microvirga	mic	0.397216	0.397216
Microvirga	np	0.180893	0.397216
Microvirga	phy	0.270499	0.397216
Bradyrhizobium	cli	0.0413036	0.392288
Bradyrhizobium	mic	0.392288	0.392288
Bradyrhizobium	np	0.186009	0.392288
Bradyrhizobium	phy	0.380399	0.392288
UTCFX1	cli	0.200849	0.389976
UTCFX1	mic	0.389976	0.389976
UTCFX1	np	0.166345	0.389976
UTCFX1	phy	0.24283	0.389976
Herpetosiphon	cli	0.225505	0.388636
Herpetosiphon	mic	0.388636	0.388636
Herpetosiphon	np	0.172954	0.388636
Herpetosiphon	phy	0.212905	0.388636
Luteitalea	cli	0.0922084	0.387277
Luteitalea	mic	0.387277	0.387277
Luteitalea	np	0.127822	0.387277
Luteitalea	phy	0.392693	0.387277
Flavisolibacter	cli	0.186242	0.386264
Flavisolibacter	mic	0.386264	0.386264
Flavisolibacter	np	0.267358	0.386264
Flavisolibacter	phy	0.160136	0.386264
Steroidobacter	cli	0.20765	0.385993
Steroidobacter	mic	0.385993	0.385993
Steroidobacter	np	0.184879	0.385993
Steroidobacter	phy	0.221477	0.385993
Chryseolinea	cli	0.12517	0.383769
Chryseolinea	mic	0.383769	0.383769
Chryseolinea	np	0.144873	0.383769
Chryseolinea	phy	0.346188	0.383769
Gemmata	cli	0.140835	0.380157
Gemmata	mic	0.380157	0.380157
Gemmata	np	0.24391	0.380157
Gemmata	phy	0.235098	0.380157
Syntrophorhabdus	cli	0.137254	0.379536
Syntrophorhabdus	mic	0.379536	0.379536
Syntrophorhabdus	np	0.211614	0.379536
Syntrophorhabdus	phy	0.271596	0.379536
Massilia	cli	0.105155	0.378007
Massilia	mic	0.378007	0.378007
Massilia	np	0.32765	0.378007
Massilia	phy	0.189188	0.378007
Adhaeribacter	cli	0.281104	0.378003
Adhaeribacter	mic	0.378003	0.378003
Adhaeribacter	np	0.160787	0.378003
Adhaeribacter	phy	0.180106	0.378003
TychonemaCCAP145911B	cli	0.225279	0.374377
TychonemaCCAP145911B	mic	0.374377	0.374377
TychonemaCCAP145911B	np	0.155859	0.374377
TychonemaCCAP145911B	phy	0.244485	0.374377
Pseudoxanthomonas	cli	0.0778682	0.373883
Pseudoxanthomonas	mic	0.373883	0.373883
Pseudoxanthomonas	np	0.319567	0.373883
Pseudoxanthomonas	phy	0.228681	0.373883
Unassigned	cli	0.241219	0.37279
Unassigned	mic	0.37279	0.37279
Unassigned	np	0.197431	0.37279
Unassigned	phy	0.18856	0.37279
Porphyrobacter	cli	0.156013	0.372524
Porphyrobacter	mic	0.372524	0.372524
Porphyrobacter	np	0.251078	0.372524
Porphyrobacter	phy	0.220385	0.372524
Pseudarthrobacter	cli	0.308408	0.371815
Pseudarthrobacter	mic	0.371815	0.371815
Pseudarthrobacter	np	0.11064	0.371815
Pseudarthrobacter	phy	0.209137	0.371815
Nocardioides	cli	0.137731	0.371456
Nocardioides	mic	0.371456	0.371456
Nocardioides	np	0.247686	0.371456
Nocardioides	phy	0.243127	0.371456
Clostridiumsensustricto10	cli	0.219945	0.370339
Clostridiumsensustricto10	mic	0.370339	0.370339
Clostridiumsensustricto10	np	0.163816	0.370339
Clostridiumsensustricto10	phy	0.2459	0.370339
CI75cm.2.12	cli	0.016999	0.369578
CI75cm.2.12	mic	0.369578	0.369578
CI75cm.2.12	np	0.0635113	0.369578
CI75cm.2.12	phy	0.549912	0.369578
Devosia	cli	0.257229	0.368458
Devosia	mic	0.368458	0.368458
Devosia	np	0.171188	0.368458
Devosia	phy	0.203125	0.368458
Aridibacter	cli	0.210851	0.368428
Aridibacter	mic	0.368428	0.368428
Aridibacter	np	0.135684	0.368428
Aridibacter	phy	0.285037	0.368428
Pseudolabrys	cli	0.100497	0.367879
Pseudolabrys	mic	0.367879	0.367879
Pseudolabrys	np	0.160054	0.367879
Pseudolabrys	phy	0.371571	0.367879
Oryzihumus	cli	0.0504401	0.36783
Oryzihumus	mic	0.36783	0.36783
Oryzihumus	np	0.0877174	0.36783
Oryzihumus	phy	0.494013	0.36783
Tumebacillus	cli	0.258356	0.367409
Tumebacillus	mic	0.367409	0.367409
Tumebacillus	np	0.137781	0.367409
Tumebacillus	phy	0.236454	0.367409
Methylobacter	cli	0.260862	0.366672
Methylobacter	mic	0.366672	0.366672
Methylobacter	np	0.206006	0.366672
Methylobacter	phy	0.166459	0.366672
Pirellula	cli	0.0954179	0.365868
Pirellula	mic	0.365868	0.365868
Pirellula	np	0.221394	0.365868
Pirellula	phy	0.31732	0.365868
SWB02	cli	0.174335	0.36384
SWB02	mic	0.36384	0.36384
SWB02	np	0.161983	0.36384
SWB02	phy	0.299842	0.36384
Limibaculum	cli	0.119047	0.362904
Limibaculum	mic	0.362904	0.362904
Limibaculum	np	0.14802	0.362904
Limibaculum	phy	0.37003	0.362904
Clostridiumsensustricto5	cli	0.185349	0.362844
Clostridiumsensustricto5	mic	0.362844	0.362844
Clostridiumsensustricto5	np	0.266164	0.362844
Clostridiumsensustricto5	phy	0.185643	0.362844
Occallatibacter	cli	0.0313002	0.357114
Occallatibacter	mic	0.357114	0.357114
Occallatibacter	np	0.291094	0.357114
Occallatibacter	phy	0.320492	0.357114
Clostridiumsensustricto3	cli	0.174234	0.356252
Clostridiumsensustricto3	mic	0.356252	0.356252
Clostridiumsensustricto3	np	0.2562	0.356252
Clostridiumsensustricto3	phy	0.213314	0.356252
Conexibacter	cli	0.111813	0.356028
Conexibacter	mic	0.356028	0.356028
Conexibacter	np	0.150927	0.356028
Conexibacter	phy	0.381231	0.356028
Caenimonas	cli	0.295094	0.355032
Caenimonas	mic	0.355032	0.355032
Caenimonas	np	0.191702	0.355032
Caenimonas	phy	0.158173	0.355032
Spirochaeta	cli	0.19751	0.354681
Spirochaeta	mic	0.354681	0.354681
Spirochaeta	np	0.153153	0.354681
Spirochaeta	phy	0.294656	0.354681
Tropicimonas	cli	0.0750661	0.3537
Tropicimonas	mic	0.3537	0.3537
Tropicimonas	np	0.26265	0.3537
Tropicimonas	phy	0.308584	0.3537
Streptacidiphilus	cli	0.182277	0.352927
Streptacidiphilus	mic	0.352927	0.352927
Streptacidiphilus	np	0.0982853	0.352927
Streptacidiphilus	phy	0.366511	0.352927
Jatrophihabitans	cli	0.0603897	0.350001
Jatrophihabitans	mic	0.350001	0.350001
Jatrophihabitans	np	0.199225	0.350001
Jatrophihabitans	phy	0.390385	0.350001
Pontibacter	cli	0.238125	0.349823
Pontibacter	mic	0.349823	0.349823
Pontibacter	np	0.123944	0.349823
Pontibacter	phy	0.288108	0.349823
Opitutus	cli	0.28461	0.349338
Opitutus	mic	0.349338	0.349338
Opitutus	np	0.192284	0.349338
Opitutus	phy	0.173768	0.349338
Ellin517	cli	0.279718	0.348813
Ellin517	mic	0.348813	0.348813
Ellin517	np	0.196486	0.348813
Ellin517	phy	0.174983	0.348813
Brevundimonas	cli	0.320566	0.34742
Brevundimonas	mic	0.34742	0.34742
Brevundimonas	np	0.1328	0.34742
Brevundimonas	phy	0.199214	0.34742
Desulfomicrobium	cli	0.100758	0.347414
Desulfomicrobium	mic	0.347414	0.347414
Desulfomicrobium	np	0.309146	0.347414
Desulfomicrobium	phy	0.242682	0.347414
Arenimonas	cli	0.299514	0.346972
Arenimonas	mic	0.346972	0.346972
Arenimonas	np	0.193277	0.346972
Arenimonas	phy	0.160236	0.346972
Subgroup10	cli	0.170795	0.345906
Subgroup10	mic	0.345906	0.345906
Subgroup10	np	0.224228	0.345906
Subgroup10	phy	0.259071	0.345906
Gemmobacter	cli	0.0509363	0.341089
Gemmobacter	mic	0.341089	0.341089
Gemmobacter	np	0.263973	0.341089
Gemmobacter	phy	0.344001	0.341089
Luteolibacter	cli	0.335113	0.340036
Luteolibacter	mic	0.340036	0.340036
Luteolibacter	np	0.143816	0.340036
Luteolibacter	phy	0.181035	0.340036
Defluviicoccus	cli	0.0760752	0.339576
Defluviicoccus	mic	0.339576	0.339576
Defluviicoccus	np	0.392928	0.339576
Defluviicoccus	phy	0.19142	0.339576
Lacibacter	cli	0.280248	0.337912
Lacibacter	mic	0.337912	0.337912
Lacibacter	np	0.223705	0.337912
Lacibacter	phy	0.158135	0.337912
Bacteriovorax	cli	0.134047	0.335744
Bacteriovorax	mic	0.335744	0.335744
Bacteriovorax	np	0.216659	0.335744
Bacteriovorax	phy	0.31355	0.335744
Kribbella	cli	0.11065	0.335692
Kribbella	mic	0.335692	0.335692
Kribbella	np	0.335628	0.335692
Kribbella	phy	0.21803	0.335692
Niastella	cli	0.322561	0.334304
Niastella	mic	0.334304	0.334304
Niastella	np	0.22659	0.334304
Niastella	phy	0.116545	0.334304
Marmoricola	cli	0.0449719	0.333433
Marmoricola	mic	0.333433	0.333433
Marmoricola	np	0.299981	0.333433
Marmoricola	phy	0.321614	0.333433
Z114MB74	cli	0.112421	0.332257
Z114MB74	mic	0.332257	0.332257
Z114MB74	np	0.336616	0.332257
Z114MB74	phy	0.218706	0.332257
Stenotrophobacter	cli	0.172687	0.330827
Stenotrophobacter	mic	0.330827	0.330827
Stenotrophobacter	np	0.259421	0.330827
Stenotrophobacter	phy	0.237065	0.330827
Mycobacterium	cli	0.144039	0.328651
Mycobacterium	mic	0.328651	0.328651
Mycobacterium	np	0.184251	0.328651
Mycobacterium	phy	0.34306	0.328651
Flavitalea	cli	0.357649	0.32851
Flavitalea	mic	0.32851	0.32851
Flavitalea	np	0.17391	0.32851
Flavitalea	phy	0.13993	0.32851
SHPL14	cli	0.0966157	0.327865
SHPL14	mic	0.327865	0.327865
SHPL14	np	0.195915	0.327865
SHPL14	phy	0.379604	0.327865
Fervidicella	cli	0.238293	0.322359
Fervidicella	mic	0.322359	0.322359
Fervidicella	np	0.218237	0.322359
Fervidicella	phy	0.221111	0.322359
Thauera	cli	0.0589281	0.321807
Thauera	mic	0.321807	0.321807
Thauera	np	0.181177	0.321807
Thauera	phy	0.438088	0.321807
BSV13	cli	0.338119	0.321767
BSV13	mic	0.321767	0.321767
BSV13	np	0.14061	0.321767
BSV13	phy	0.199505	0.321767
Iamia	cli	0.296737	0.315358
Iamia	mic	0.315358	0.315358
Iamia	np	0.143692	0.315358
Iamia	phy	0.244214	0.315358
Cellvibrio	cli	0.290989	0.31535
Cellvibrio	mic	0.31535	0.31535
Cellvibrio	np	0.256328	0.31535
Cellvibrio	phy	0.137332	0.31535
RBG165814	cli	0.0787122	0.315273
RBG165814	mic	0.315273	0.315273
RBG165814	np	0.364243	0.315273
RBG165814	phy	0.241772	0.315273
Nocardia	cli	0.284726	0.314959
Nocardia	mic	0.314959	0.314959
Nocardia	np	0.0901758	0.314959
Nocardia	phy	0.31014	0.314959
Ohtaekwangia	cli	0.155043	0.313871
Ohtaekwangia	mic	0.313871	0.313871
Ohtaekwangia	np	0.215322	0.313871
Ohtaekwangia	phy	0.315763	0.313871
Clostridiumsensustricto1	cli	0.128883	0.309857
Clostridiumsensustricto1	mic	0.309857	0.309857
Clostridiumsensustricto1	np	0.308736	0.309857
Clostridiumsensustricto1	phy	0.252524	0.309857
Desulfobulbus	cli	0.0747478	0.305803
Desulfobulbus	mic	0.305803	0.305803
Desulfobulbus	np	0.332167	0.305803
Desulfobulbus	phy	0.287282	0.305803
Nordella	cli	0.337714	0.305615
Nordella	mic	0.305615	0.305615
Nordella	np	0.172922	0.305615
Nordella	phy	0.183749	0.305615
Clostridiumsensustricto6	cli	0.16314	0.304455
Clostridiumsensustricto6	mic	0.304455	0.304455
Clostridiumsensustricto6	np	0.194947	0.304455
Clostridiumsensustricto6	phy	0.337458	0.304455
Parasegetibacter	cli	0.263893	0.30226
Parasegetibacter	mic	0.30226	0.30226
Parasegetibacter	np	0.186674	0.30226
Parasegetibacter	phy	0.247172	0.30226
Frankia	cli	0.114446	0.301369
Frankia	mic	0.301369	0.301369
Frankia	np	0.240594	0.301369
Frankia	phy	0.34359	0.301369
Ferruginibacter	cli	0.362391	0.300491
Ferruginibacter	mic	0.300491	0.300491
Ferruginibacter	np	0.198142	0.300491
Ferruginibacter	phy	0.138977	0.300491
Desulfomonile	cli	0.173401	0.300488
Desulfomonile	mic	0.300488	0.300488
Desulfomonile	np	0.30989	0.300488
Desulfomonile	phy	0.216221	0.300488
Altererythrobacter	cli	0.125611	0.297773
Altererythrobacter	mic	0.297773	0.297773
Altererythrobacter	np	0.141927	0.297773
Altererythrobacter	phy	0.434688	0.297773
Azoarcus	cli	0.120632	0.29698
Azoarcus	mic	0.29698	0.29698
Azoarcus	np	0.224613	0.29698
Azoarcus	phy	0.357775	0.29698
Methylocystis	cli	0.214561	0.296897
Methylocystis	mic	0.296897	0.296897
Methylocystis	np	0.302303	0.296897
Methylocystis	phy	0.186239	0.296897
YCZSSLKJ147	cli	0.258332	0.294055
YCZSSLKJ147	mic	0.294055	0.294055
YCZSSLKJ147	np	0.216375	0.294055
YCZSSLKJ147	phy	0.231238	0.294055
Ellin6055	cli	0.374778	0.291535
Ellin6055	mic	0.291535	0.291535
Ellin6055	np	0.12744	0.291535
Ellin6055	phy	0.206247	0.291535
Roseisolibacter	cli	0.0330791	0.290953
Roseisolibacter	mic	0.290953	0.290953
Roseisolibacter	np	0.186737	0.290953
Roseisolibacter	phy	0.489231	0.290953
pLW20	cli	0.133786	0.290277
pLW20	mic	0.290277	0.290277
pLW20	np	0.346299	0.290277
pLW20	phy	0.229638	0.290277
Qipengyuania	cli	0.336411	0.285231
Qipengyuania	mic	0.285231	0.285231
Qipengyuania	np	0.179128	0.285231
Qipengyuania	phy	0.19923	0.285231
Youngiibacter	cli	0.136542	0.28062
Youngiibacter	mic	0.28062	0.28062
Youngiibacter	np	0.315533	0.28062
Youngiibacter	phy	0.267306	0.28062
Noviherbaspirillum	cli	0.271178	0.279864
Noviherbaspirillum	mic	0.279864	0.279864
Noviherbaspirillum	np	0.236355	0.279864
Noviherbaspirillum	phy	0.212604	0.279864
Algoriphagus	cli	0.252095	0.279576
Algoriphagus	mic	0.279576	0.279576
Algoriphagus	np	0.236708	0.279576
Algoriphagus	phy	0.231621	0.279576
Clostridiumsensustricto16	cli	0.0683875	0.278322
Clostridiumsensustricto16	mic	0.278322	0.278322
Clostridiumsensustricto16	np	0.45685	0.278322
Clostridiumsensustricto16	phy	0.196441	0.278322
Methylibium	cli	0.311874	0.278207
Methylibium	mic	0.278207	0.278207
Methylibium	np	0.143896	0.278207
Methylibium	phy	0.266023	0.278207
TPD58	cli	0.169779	0.277919
TPD58	mic	0.277919	0.277919
TPD58	np	0.223084	0.277919
TPD58	phy	0.329218	0.277919
Blastococcus	cli	0.393689	0.272065
Blastococcus	mic	0.272065	0.272065
Blastococcus	np	0.17474	0.272065
Blastococcus	phy	0.159506	0.272065
Belliella	cli	0.0731015	0.270254
Belliella	mic	0.270254	0.270254
Belliella	np	0.318335	0.270254
Belliella	phy	0.33831	0.270254
RB41	cli	0.363089	0.269795
RB41	mic	0.269795	0.269795
RB41	np	0.200723	0.269795
RB41	phy	0.166394	0.269795
Croceicoccus	cli	0.0991302	0.26946
Croceicoccus	mic	0.26946	0.26946
Croceicoccus	np	0.195805	0.26946
Croceicoccus	phy	0.435605	0.26946
Terrimonas	cli	0.31063	0.26579
Terrimonas	mic	0.26579	0.26579
Terrimonas	np	0.173284	0.26579
Terrimonas	phy	0.250296	0.26579
Segetibacter	cli	0.298986	0.265551
Segetibacter	mic	0.265551	0.265551
Segetibacter	np	0.295842	0.265551
Segetibacter	phy	0.13962	0.265551
Clostridiumsensustricto11	cli	0.0938709	0.265424
Clostridiumsensustricto11	mic	0.265424	0.265424
Clostridiumsensustricto11	np	0.397251	0.265424
Clostridiumsensustricto11	phy	0.243455	0.265424
Thioclava	cli	0.0568569	0.26474
Thioclava	mic	0.26474	0.26474
Thioclava	np	0.223295	0.26474
Thioclava	phy	0.455109	0.26474
Bryobacter	cli	0.031721	0.262635
Bryobacter	mic	0.262635	0.262635
Bryobacter	np	0.383792	0.262635
Bryobacter	phy	0.321852	0.262635
Aquisphaera	cli	0.0574837	0.256652
Aquisphaera	mic	0.256652	0.256652
Aquisphaera	np	0.428952	0.256652
Aquisphaera	phy	0.256912	0.256652
NostocPCC73102	cli	0.127952	0.254264
NostocPCC73102	mic	0.254264	0.254264
NostocPCC73102	np	0.422534	0.254264
NostocPCC73102	phy	0.195251	0.254264
Knoellia	cli	0.355691	0.253228
Knoellia	mic	0.253228	0.253228
Knoellia	np	0.184053	0.253228
Knoellia	phy	0.207027	0.253228
Roseiarcus	cli	0.0604473	0.245749
Roseiarcus	mic	0.245749	0.245749
Roseiarcus	np	0.323371	0.245749
Roseiarcus	phy	0.370432	0.245749
Chthoniobacter	cli	0.418261	0.245741
Chthoniobacter	mic	0.245741	0.245741
Chthoniobacter	np	0.13829	0.245741
Chthoniobacter	phy	0.197708	0.245741
Rhodomicrobium	cli	0.0800332	0.245522
Rhodomicrobium	mic	0.245522	0.245522
Rhodomicrobium	np	0.408153	0.245522
Rhodomicrobium	phy	0.266293	0.245522
Anaerosolibacter	cli	0.0453838	0.243883
Anaerosolibacter	mic	0.243883	0.243883
Anaerosolibacter	np	0.318249	0.243883
Anaerosolibacter	phy	0.392485	0.243883
BurkholderiaCaballeroniaParaburkholderia	cli	0.0163821	0.238801
BurkholderiaCaballeroniaParaburkholderia	mic	0.238801	0.238801
BurkholderiaCaballeroniaParaburkholderia	np	0.403232	0.238801
BurkholderiaCaballeroniaParaburkholderia	phy	0.341585	0.238801
Intrasporangium	cli	0.034561	0.22901
Intrasporangium	mic	0.22901	0.22901
Intrasporangium	np	0.379134	0.22901
Intrasporangium	phy	0.357294	0.22901
Clostridiumsensustricto9	cli	0.296978	0.226271
Clostridiumsensustricto9	mic	0.226271	0.226271
Clostridiumsensustricto9	np	0.195101	0.226271
Clostridiumsensustricto9	phy	0.281649	0.226271
Rheinheimera	cli	0.0151948	0.225625
Rheinheimera	mic	0.225625	0.225625
Rheinheimera	np	0.17878	0.225625
Rheinheimera	phy	0.580401	0.225625
Arcticibacter	cli	0.456949	0.220051
Arcticibacter	mic	0.220051	0.220051
Arcticibacter	np	0.180689	0.220051
Arcticibacter	phy	0.142311	0.220051
NostocPCC7524	cli	0.0322906	0.218199
NostocPCC7524	mic	0.218199	0.218199
NostocPCC7524	np	0.425662	0.218199
NostocPCC7524	phy	0.323849	0.218199
Hydrogenophaga	cli	0.0803523	0.214138
Hydrogenophaga	mic	0.214138	0.214138
Hydrogenophaga	np	0.284058	0.214138
Hydrogenophaga	phy	0.421452	0.214138
LeptolyngbyaEcFYyyy00	cli	0.0142108	0.207074
LeptolyngbyaEcFYyyy00	mic	0.207074	0.207074
LeptolyngbyaEcFYyyy00	np	0.134131	0.207074
LeptolyngbyaEcFYyyy00	phy	0.644584	0.207074
JG30aKF32	cli	0.0514211	0.202716
JG30aKF32	mic	0.202716	0.202716
JG30aKF32	np	0.246187	0.202716
JG30aKF32	phy	0.499676	0.202716
NodosilineaPCC7104	cli	0.0909432	0.202403
NodosilineaPCC7104	mic	0.202403	0.202403
NodosilineaPCC7104	np	0.381005	0.202403
NodosilineaPCC7104	phy	0.325648	0.202403
Tellurimicrobium	cli	0.0168176	0.201632
Tellurimicrobium	mic	0.201632	0.201632
Tellurimicrobium	np	0.10352	0.201632
Tellurimicrobium	phy	0.67803	0.201632
Pelagibacterium	cli	0.0339634	0.189848
Pelagibacterium	mic	0.189848	0.189848
Pelagibacterium	np	0.403819	0.189848
Pelagibacterium	phy	0.37237	0.189848
Actinomadura	cli	0.0175765	0.185785
Actinomadura	mic	0.185785	0.185785
Actinomadura	np	0.460486	0.185785
Actinomadura	phy	0.336153	0.185785
CEUnassigned518	cli	0.100749	0.175009
CEUnassigned518	mic	0.175009	0.175009
CEUnassigned518	np	0.453314	0.175009
CEUnassigned518	phy	0.270928	0.175009
Acidothermus	cli	0.0640783	0.173326
Acidothermus	mic	0.173326	0.173326
Acidothermus	np	0.268546	0.173326
Acidothermus	phy	0.49405	0.173326
Streptomyces	cli	0.0129432	0.103073
Streptomyces	mic	0.103073	0.103073
Streptomyces	np	0.589194	0.103073
Streptomyces	phy	0.29479	0.103073

## Sheet: Dataset S3
Dataset S3: Contribution of climate, soil physicochemical properties, macronutrients and micronutrients to the variation explained by the complete random forest model for each fungal genus in maize soils
genus	factor	contribution	micronutrients contribnution
Smardaea	cli	0.0542865	0.716772
Smardaea	mic	0.716772	0.716772
Smardaea	np	0.190712	0.716772
Smardaea	phy	0.0382291	0.716772
Ascodesmis	cli	0.100552	0.650377
Ascodesmis	mic	0.650377	0.650377
Ascodesmis	np	0.219412	0.650377
Ascodesmis	phy	0.0296597	0.650377
Rhizopus	cli	0.0625315	0.536063
Rhizopus	mic	0.536063	0.536063
Rhizopus	np	0.195064	0.536063
Rhizopus	phy	0.206342	0.536063
Myceliophthora	cli	0.014596	0.469047
Myceliophthora	mic	0.469047	0.469047
Myceliophthora	np	0.353789	0.469047
Myceliophthora	phy	0.162568	0.469047
Spiromastix	cli	0.0342881	0.465334
Spiromastix	mic	0.465334	0.465334
Spiromastix	np	0.264057	0.465334
Spiromastix	phy	0.23632	0.465334
Chrysanthotrichum	cli	0.0182752	0.460137
Chrysanthotrichum	mic	0.460137	0.460137
Chrysanthotrichum	np	0.358499	0.460137
Chrysanthotrichum	phy	0.163089	0.460137
Cladophialophora	cli	0.0884893	0.454183
Cladophialophora	mic	0.454183	0.454183
Cladophialophora	np	0.297963	0.454183
Cladophialophora	phy	0.159364	0.454183
Phialocephala	cli	0.145023	0.397432
Phialocephala	mic	0.397432	0.397432
Phialocephala	np	0.19606	0.397432
Phialocephala	phy	0.261485	0.397432
Chloridium	cli	0.178855	0.33533
Chloridium	mic	0.33533	0.33533
Chloridium	np	0.235283	0.33533
Chloridium	phy	0.250532	0.33533
Exophiala	cli	0.272305	0.301546
Exophiala	mic	0.301546	0.301546
Exophiala	np	0.258402	0.301546
Exophiala	phy	0.167746	0.301546
Cosmospora	cli	0.0555355	0.266188
Cosmospora	mic	0.266188	0.266188
Cosmospora	np	0.257256	0.266188
Cosmospora	phy	0.421021	0.266188
Ovatospora	cli	0.231083	0.227909
Ovatospora	mic	0.227909	0.227909
Ovatospora	np	0.201118	0.227909
Ovatospora	phy	0.33989	0.227909
Sagenomella	cli	0.251105	0.224417
Sagenomella	mic	0.224417	0.224417
Sagenomella	np	0.346927	0.224417
Sagenomella	phy	0.177551	0.224417
Tausonia	cli	0.356384	0.217497
Tausonia	mic	0.217497	0.217497
Tausonia	np	0.209142	0.217497
Tausonia	phy	0.216977	0.217497
Melanocarpus	cli	0.0394721	0.212451
Melanocarpus	mic	0.212451	0.212451
Melanocarpus	np	0.555001	0.212451
Melanocarpus	phy	0.193076	0.212451
Ilyonectria	cli	0.0680416	0.199533
Ilyonectria	mic	0.199533	0.199533
Ilyonectria	np	0.53376	0.199533
Ilyonectria	phy	0.198665	0.199533
Xenomyrothecium	cli	0.247829	0.197353
Xenomyrothecium	mic	0.197353	0.197353
Xenomyrothecium	np	0.311292	0.197353
Xenomyrothecium	phy	0.243526	0.197353
Trichocladium	cli	0.282365	0.196914
Trichocladium	mic	0.196914	0.196914
Trichocladium	np	0.282248	0.196914
Trichocladium	phy	0.238473	0.196914
Gibberella	cli	0.104503	0.196749
Gibberella	mic	0.196749	0.196749
Gibberella	np	0.375862	0.196749
Gibberella	phy	0.322887	0.196749
Septoria	cli	0.0140087	0.190407
Septoria	mic	0.190407	0.190407
Septoria	np	0.375616	0.190407
Septoria	phy	0.419968	0.190407
Pseudothielavia	cli	0.0889151	0.168241
Pseudothielavia	mic	0.168241	0.168241
Pseudothielavia	np	0.289373	0.168241
Pseudothielavia	phy	0.453471	0.168241
Pseudogymnoascus	cli	0.213228	0.166125
Pseudogymnoascus	mic	0.166125	0.166125
Pseudogymnoascus	np	0.424365	0.166125
Pseudogymnoascus	phy	0.196282	0.166125
Lasionectria	cli	0.362133	0.159389
Lasionectria	mic	0.159389	0.159389
Lasionectria	np	0.258121	0.159389
Lasionectria	phy	0.220357	0.159389
Neopestalotiopsis	cli	0.0407726	0.153134
Neopestalotiopsis	mic	0.153134	0.153134
Neopestalotiopsis	np	0.510058	0.153134
Neopestalotiopsis	phy	0.296035	0.153134
Sporobolomyces	cli	0.0158148	0.13626
Sporobolomyces	mic	0.13626	0.13626
Sporobolomyces	np	0.505941	0.13626
Sporobolomyces	phy	0.341984	0.13626
Setophaeosphaeria	cli	0.0155808	0.130498
Setophaeosphaeria	mic	0.130498	0.130498
Setophaeosphaeria	np	0.723609	0.130498
Setophaeosphaeria	phy	0.130312	0.130498
Eucalyptostroma	cli	0.0100588	0.128976
Eucalyptostroma	mic	0.128976	0.128976
Eucalyptostroma	np	0.0681377	0.128976
Eucalyptostroma	phy	0.792828	0.128976
Penicillium	cli	0.028929	0.103672
Penicillium	mic	0.103672	0.103672
Penicillium	np	0.670627	0.103672
Penicillium	phy	0.196772	0.103672
Herpotrichia	cli	0.244375	0.100422
Herpotrichia	mic	0.100422	0.100422
Herpotrichia	np	0.373637	0.100422
Herpotrichia	phy	0.281565	0.100422
Neomicrosphaeropsis	cli	0.0818786	0.0953281
Neomicrosphaeropsis	mic	0.0953281	0.0953281
Neomicrosphaeropsis	np	0.679454	0.0953281
Neomicrosphaeropsis	phy	0.143339	0.0953281

## Sheet: Dataset S4
Dataset S4: Contribution of climate, soil physicochemical properties, macronutrients and micronutrients to the variation explained by the complete random forest model for each fungal genus in paddy soils
genus	factor	contribution	micronutrients contribnution
Lophiostoma	cli	0.00564032	0.827396
Lophiostoma	mic	0.827396	0.827396
Lophiostoma	np	0.138151	0.827396
Lophiostoma	phy	0.0288122	0.827396
Podoscypha	cli	0.0105912	0.699304
Podoscypha	mic	0.699304	0.699304
Podoscypha	np	0.0225204	0.699304
Podoscypha	phy	0.267585	0.699304
Gibberella	cli	0.0533938	0.675996
Gibberella	mic	0.675996	0.675996
Gibberella	np	0.208429	0.675996
Gibberella	phy	0.0621813	0.675996
Ustilaginoidea	cli	0.0135392	0.655999
Ustilaginoidea	mic	0.655999	0.655999
Ustilaginoidea	np	0.0840544	0.655999
Ustilaginoidea	phy	0.246407	0.655999
Choanephora	cli	0.20812	0.646104
Choanephora	mic	0.646104	0.646104
Choanephora	np	0.0819064	0.646104
Choanephora	phy	0.0638705	0.646104
Haptocillium	cli	0.0995529	0.620861
Haptocillium	mic	0.620861	0.620861
Haptocillium	np	0.127349	0.620861
Haptocillium	phy	0.152237	0.620861
Westerdykella	cli	0.0813725	0.607854
Westerdykella	mic	0.607854	0.607854
Westerdykella	np	0.0820587	0.607854
Westerdykella	phy	0.228715	0.607854
Conlarium	cli	0.0318759	0.593988
Conlarium	mic	0.593988	0.593988
Conlarium	np	0.126271	0.593988
Conlarium	phy	0.247865	0.593988
Apodus	cli	0.117146	0.590249
Apodus	mic	0.590249	0.590249
Apodus	np	0.101717	0.590249
Apodus	phy	0.190889	0.590249
Ilyonectria	cli	0.0345276	0.567978
Ilyonectria	mic	0.567978	0.567978
Ilyonectria	np	0.336055	0.567978
Ilyonectria	phy	0.0614388	0.567978
Parasarocladium	cli	0.0518105	0.548873
Parasarocladium	mic	0.548873	0.548873
Parasarocladium	np	0.0538301	0.548873
Parasarocladium	phy	0.345487	0.548873
Moesziomyces	cli	0.0532513	0.544781
Moesziomyces	mic	0.544781	0.544781
Moesziomyces	np	0.339937	0.544781
Moesziomyces	phy	0.0620305	0.544781
Pyricularia	cli	0.324461	0.541307
Pyricularia	mic	0.541307	0.541307
Pyricularia	np	0.0372392	0.541307
Pyricularia	phy	0.0969932	0.541307
Mrakia	cli	0.192033	0.522008
Mrakia	mic	0.522008	0.522008
Mrakia	np	0.170165	0.522008
Mrakia	phy	0.115794	0.522008
Fusicolla	cli	0.0337099	0.521402
Fusicolla	mic	0.521402	0.521402
Fusicolla	np	0.153622	0.521402
Fusicolla	phy	0.291266	0.521402
Amauroascus	cli	0.0303405	0.519006
Amauroascus	mic	0.519006	0.519006
Amauroascus	np	0.105867	0.519006
Amauroascus	phy	0.344786	0.519006
Torula	cli	0.247355	0.489975
Torula	mic	0.489975	0.489975
Torula	np	0.0579519	0.489975
Torula	phy	0.204718	0.489975
unidentified	cli	0.0665738	0.466157
unidentified	mic	0.466157	0.466157
unidentified	np	0.242927	0.466157
unidentified	phy	0.224342	0.466157
Paramyrothecium	cli	0.120125	0.459567
Paramyrothecium	mic	0.459567	0.459567
Paramyrothecium	np	0.225009	0.459567
Paramyrothecium	phy	0.195299	0.459567
Plectosphaerella	cli	0.139476	0.45262
Plectosphaerella	mic	0.45262	0.45262
Plectosphaerella	np	0.232934	0.45262
Plectosphaerella	phy	0.17497	0.45262
Pseudogymnoascus	cli	0.200173	0.436614
Pseudogymnoascus	mic	0.436614	0.436614
Pseudogymnoascus	np	0.176195	0.436614
Pseudogymnoascus	phy	0.187018	0.436614
Neurospora	cli	0.179895	0.434936
Neurospora	mic	0.434936	0.434936
Neurospora	np	0.156029	0.434936
Neurospora	phy	0.229139	0.434936
Unassigned	cli	0.0670917	0.408352
Unassigned	mic	0.408352	0.408352
Unassigned	np	0.291828	0.408352
Unassigned	phy	0.232728	0.408352
Tausonia	cli	0.2883	0.398529
Tausonia	mic	0.398529	0.398529
Tausonia	np	0.187229	0.398529
Tausonia	phy	0.125941	0.398529
Penicillifer	cli	0.0522853	0.381636
Penicillifer	mic	0.381636	0.381636
Penicillifer	np	0.138301	0.381636
Penicillifer	phy	0.427777	0.381636
Petriella	cli	0.0563277	0.376277
Petriella	mic	0.376277	0.376277
Petriella	np	0.101397	0.376277
Petriella	phy	0.465999	0.376277
Bolbitius	cli	0.0245394	0.365531
Bolbitius	mic	0.365531	0.365531
Bolbitius	np	0.078885	0.365531
Bolbitius	phy	0.531045	0.365531
Mrakiella	cli	0.28439	0.360322
Mrakiella	mic	0.360322	0.360322
Mrakiella	np	0.166454	0.360322
Mrakiella	phy	0.188835	0.360322
Alternaria	cli	0.0738634	0.346441
Alternaria	mic	0.346441	0.346441
Alternaria	np	0.447292	0.346441
Alternaria	phy	0.132404	0.346441
Scedosporium	cli	0.0127751	0.342741
Scedosporium	mic	0.342741	0.342741
Scedosporium	np	0.370314	0.342741
Scedosporium	phy	0.27417	0.342741
Paraphoma	cli	0.30937	0.331995
Paraphoma	mic	0.331995	0.331995
Paraphoma	np	0.172235	0.331995
Paraphoma	phy	0.1864	0.331995
Cladosporium	cli	0.313718	0.328513
Cladosporium	mic	0.328513	0.328513
Cladosporium	np	0.206954	0.328513
Cladosporium	phy	0.150815	0.328513
Nakataea	cli	0.0419461	0.298929
Nakataea	mic	0.298929	0.298929
Nakataea	np	0.317127	0.298929
Nakataea	phy	0.341997	0.298929
Staphylotrichum	cli	0.0439918	0.266672
Staphylotrichum	mic	0.266672	0.266672
Staphylotrichum	np	0.0804831	0.266672
Staphylotrichum	phy	0.608853	0.266672
Kurtzmaniella	cli	0.0215329	0.240805
Kurtzmaniella	mic	0.240805	0.240805
Kurtzmaniella	np	0.0656475	0.240805
Kurtzmaniella	phy	0.672014	0.240805
Pseudallescheria	cli	0.100602	0.233426
Pseudallescheria	mic	0.233426	0.233426
Pseudallescheria	np	0.0996762	0.233426
Pseudallescheria	phy	0.566296	0.233426
Leucocoprinus	cli	0.0403298	0.21395
Leucocoprinus	mic	0.21395	0.21395
Leucocoprinus	np	0.0289784	0.21395
Leucocoprinus	phy	0.716742	0.21395
Meyerozyma	cli	0.0264756	0.172179
Meyerozyma	mic	0.172179	0.172179
Meyerozyma	np	0.581241	0.172179
Meyerozyma	phy	0.220104	0.172179
Coniosporium	cli	0.0133719	0.170366
Coniosporium	mic	0.170366	0.170366
Coniosporium	np	0.082551	0.170366
Coniosporium	phy	0.733711	0.170366
Byssonectria	cli	0.0231021	0.169937
Byssonectria	mic	0.169937	0.169937
Byssonectria	np	0.0777946	0.169937
Byssonectria	phy	0.729167	0.169937

## Sheet: Dataset S5
Dataset S5: Contribution of climate, soil physicochemical properties, macronutrients and micronutrients to the variation explained by the complete random forest model for each protists genus in maize soils
genus	factor	contribution	micronutrients contribnution
Allapsa	cli	0.0156595	0.904268
Allapsa	mic	0.904268	0.904268
Allapsa	np	0.0180018	0.904268
Allapsa	phy	0.0620706	0.904268
Phalansterium	cli	0.0668278	0.750757
Phalansterium	mic	0.750757	0.750757
Phalansterium	np	0.111921	0.750757
Phalansterium	phy	0.0704943	0.750757
Chlorella	cli	0.0342393	0.679496
Chlorella	mic	0.679496	0.679496
Chlorella	np	0.0637875	0.679496
Chlorella	phy	0.222478	0.679496
Aphanomyces	cli	0.0460038	0.652246
Aphanomyces	mic	0.652246	0.652246
Aphanomyces	np	0.0757074	0.652246
Aphanomyces	phy	0.226043	0.652246
Agitata	cli	0.0836313	0.619458
Agitata	mic	0.619458	0.619458
Agitata	np	0.0941372	0.619458
Agitata	phy	0.202773	0.619458
Metopus_2	cli	0.0676208	0.571064
Metopus_2	mic	0.571064	0.571064
Metopus_2	np	0.0683953	0.571064
Metopus_2	phy	0.292919	0.571064
Pinnularia	cli	0.137721	0.551944
Pinnularia	mic	0.551944	0.551944
Pinnularia	np	0.0850456	0.551944
Pinnularia	phy	0.225289	0.551944
Thraustochytriaceae_X	cli	0.12572	0.543435
Thraustochytriaceae_X	mic	0.543435	0.543435
Thraustochytriaceae_X	np	0.117139	0.543435
Thraustochytriaceae_X	phy	0.213706	0.543435
Eocercomonas	cli	0.17316	0.528049
Eocercomonas	mic	0.528049	0.528049
Eocercomonas	np	0.154356	0.528049
Eocercomonas	phy	0.144435	0.528049
Flamellalineage_X	cli	0.112109	0.525123
Flamellalineage_X	mic	0.525123	0.525123
Flamellalineage_X	np	0.0873039	0.525123
Flamellalineage_X	phy	0.275464	0.525123
AND16lineage_X	cli	0.0308117	0.521098
AND16lineage_X	mic	0.521098	0.521098
AND16lineage_X	np	0.187189	0.521098
AND16lineage_X	phy	0.260901	0.521098
Pseudomicrothorax	cli	0.0345679	0.506051
Pseudomicrothorax	mic	0.506051	0.506051
Pseudomicrothorax	np	0.173497	0.506051
Pseudomicrothorax	phy	0.285884	0.506051
NovelGran6_X	cli	0.119034	0.501288
NovelGran6_X	mic	0.501288	0.501288
NovelGran6_X	np	0.123988	0.501288
NovelGran6_X	phy	0.25569	0.501288
Allas	cli	0.0713271	0.49493
Allas	mic	0.49493	0.49493
Allas	np	0.120534	0.49493
Allas	phy	0.313209	0.49493
Schizoplasmodiopsis	cli	0.0587879	0.494027
Schizoplasmodiopsis	mic	0.494027	0.494027
Schizoplasmodiopsis	np	0.228986	0.494027
Schizoplasmodiopsis	phy	0.2182	0.494027
Rhynosporidae_X	cli	0.0989267	0.485323
Rhynosporidae_X	mic	0.485323	0.485323
Rhynosporidae_X	np	0.228924	0.485323
Rhynosporidae_X	phy	0.186826	0.485323
Glissomonadida_CladeY_X	cli	0.213739	0.470062
Glissomonadida_CladeY_X	mic	0.470062	0.470062
Glissomonadida_CladeY_X	np	0.135267	0.470062
Glissomonadida_CladeY_X	phy	0.180932	0.470062
Colpodida_X	cli	0.132074	0.445994
Colpodida_X	mic	0.445994	0.445994
Colpodida_X	np	0.242787	0.445994
Colpodida_X	phy	0.179145	0.445994
Andalucia	cli	0.0388505	0.444517
Andalucia	mic	0.444517	0.444517
Andalucia	np	0.377568	0.444517
Andalucia	phy	0.139065	0.444517
Labyrinthulaceae_X	cli	0.0727538	0.44329
Labyrinthulaceae_X	mic	0.44329	0.44329
Labyrinthulaceae_X	np	0.0842977	0.44329
Labyrinthulaceae_X	phy	0.399658	0.44329
Exocolpoda	cli	0.0692019	0.442691
Exocolpoda	mic	0.442691	0.442691
Exocolpoda	np	0.129298	0.442691
Exocolpoda	phy	0.358809	0.442691
Cyrtolophosis	cli	0.168798	0.438119
Cyrtolophosis	mic	0.438119	0.438119
Cyrtolophosis	np	0.0639286	0.438119
Cyrtolophosis	phy	0.329154	0.438119
Vexillifera	cli	0.13628	0.435678
Vexillifera	mic	0.435678	0.435678
Vexillifera	np	0.194598	0.435678
Vexillifera	phy	0.233444	0.435678
Paracercomonas	cli	0.102207	0.412148
Paracercomonas	mic	0.412148	0.412148
Paracercomonas	np	0.259426	0.412148
Paracercomonas	phy	0.226219	0.412148
Limnofila	cli	0.0919262	0.411414
Limnofila	mic	0.411414	0.411414
Limnofila	np	0.191508	0.411414
Limnofila	phy	0.305151	0.411414
Proleptomonas	cli	0.18274	0.393717
Proleptomonas	mic	0.393717	0.393717
Proleptomonas	np	0.263523	0.393717
Proleptomonas	phy	0.160021	0.393717
Allapsidae_X	cli	0.249677	0.392009
Allapsidae_X	mic	0.392009	0.392009
Allapsidae_X	np	0.137256	0.392009
Allapsidae_X	phy	0.221058	0.392009
Spumella	cli	0.232238	0.390209
Spumella	mic	0.390209	0.390209
Spumella	np	0.165232	0.390209
Spumella	phy	0.212321	0.390209
Chlamydomyzium	cli	0.12687	0.381775
Chlamydomyzium	mic	0.381775	0.381775
Chlamydomyzium	np	0.292521	0.381775
Chlamydomyzium	phy	0.198834	0.381775
Heterococcus	cli	0.0610084	0.381293
Heterococcus	mic	0.381293	0.381293
Heterococcus	np	0.216168	0.381293
Heterococcus	phy	0.341531	0.381293
Glissomonadida_XX	cli	0.230288	0.367622
Glissomonadida_XX	mic	0.367622	0.367622
Glissomonadida_XX	np	0.136002	0.367622
Glissomonadida_XX	phy	0.266089	0.367622
Polymyxalineage_X	cli	0.0318535	0.353069
Polymyxalineage_X	mic	0.353069	0.353069
Polymyxalineage_X	np	0.0557475	0.353069
Polymyxalineage_X	phy	0.55933	0.353069
NovelGran5_X	cli	0.227562	0.349522
NovelGran5_X	mic	0.349522	0.349522
NovelGran5_X	np	0.149367	0.349522
NovelGran5_X	phy	0.273549	0.349522
Centroheliozoa_XXXX	cli	0.077316	0.347361
Centroheliozoa_XXXX	mic	0.347361	0.347361
Centroheliozoa_XXXX	np	0.091142	0.347361
Centroheliozoa_XXXX	phy	0.484181	0.347361
Metabolomonas	cli	0.18449	0.339225
Metabolomonas	mic	0.339225	0.339225
Metabolomonas	np	0.215811	0.339225
Metabolomonas	phy	0.260474	0.339225
Neidium	cli	0.0642803	0.32881
Neidium	mic	0.32881	0.32881
Neidium	np	0.495778	0.32881
Neidium	phy	0.111132	0.32881
Peronosporales_X	cli	0.0307271	0.327697
Peronosporales_X	mic	0.327697	0.327697
Peronosporales_X	np	0.378302	0.327697
Peronosporales_X	phy	0.263274	0.327697
Variosea_XXX	cli	0.199057	0.321793
Variosea_XXX	mic	0.321793	0.321793
Variosea_XXX	np	0.264004	0.321793
Variosea_XXX	phy	0.215145	0.321793
Nudifila	cli	0.30035	0.307298
Nudifila	mic	0.307298	0.307298
Nudifila	np	0.158943	0.307298
Nudifila	phy	0.233409	0.307298
Apusomonas	cli	0.163533	0.305026
Apusomonas	mic	0.305026	0.305026
Apusomonas	np	0.285295	0.305026
Apusomonas	phy	0.246147	0.305026
Breviatalineage_X	cli	0.166447	0.29016
Breviatalineage_X	mic	0.29016	0.29016
Breviatalineage_X	np	0.351178	0.29016
Breviatalineage_X	phy	0.192215	0.29016
Bursariomorphida_X	cli	0.190561	0.283389
Bursariomorphida_X	mic	0.283389	0.283389
Bursariomorphida_X	np	0.187115	0.283389
Bursariomorphida_X	phy	0.338936	0.283389
Cyclotella	cli	0.0118116	0.28134
Cyclotella	mic	0.28134	0.28134
Cyclotella	np	0.0982534	0.28134
Cyclotella	phy	0.608595	0.28134
Chlorococcum	cli	0.13222	0.263763
Chlorococcum	mic	0.263763	0.263763
Chlorococcum	np	0.426877	0.263763
Chlorococcum	phy	0.17714	0.263763
Lobochlamys	cli	0.218228	0.245303
Lobochlamys	mic	0.245303	0.245303
Lobochlamys	np	0.302081	0.245303
Lobochlamys	phy	0.234389	0.245303
Hylodesmus	cli	0.234288	0.241725
Hylodesmus	mic	0.241725	0.241725
Hylodesmus	np	0.204162	0.241725
Hylodesmus	phy	0.319825	0.241725
Bodomorpha	cli	0.346268	0.22797
Bodomorpha	mic	0.22797	0.22797
Bodomorpha	np	0.142571	0.22797
Bodomorpha	phy	0.283191	0.22797
Follicularia	cli	0.0482275	0.217975
Follicularia	mic	0.217975	0.217975
Follicularia	np	0.503523	0.217975
Follicularia	phy	0.230275	0.217975
Gyrosigma	cli	0.0834866	0.213018
Gyrosigma	mic	0.213018	0.213018
Gyrosigma	np	0.391592	0.213018
Gyrosigma	phy	0.311903	0.213018
Botrydium	cli	0.263783	0.134549
Botrydium	mic	0.134549	0.134549
Botrydium	np	0.354192	0.134549
Botrydium	phy	0.247476	0.134549

## Sheet: Dataset S6
Dataset S6: Contribution of climate, soil physicochemical properties, macronutrients and micronutrients to the variation explained by the complete random forest model for each protists genus in paddy soil
genus	factor	contribution	micronutrients contribnution
Trimastix	cli	0.0147421	0.790905
Trimastix	mic	0.790905	0.790905
Trimastix	np	0.135211	0.790905
Trimastix	phy	0.0591424	0.790905
Monodus	cli	0.0128545	0.745871
Monodus	mic	0.745871	0.745871
Monodus	np	0.183196	0.745871
Monodus	phy	0.0580784	0.745871
Ankistrodesmus	cli	0.167457	0.685512
Ankistrodesmus	mic	0.685512	0.685512
Ankistrodesmus	np	0.063178	0.685512
Ankistrodesmus	phy	0.0838532	0.685512
Peronosporales_X	cli	0.0779728	0.646084
Peronosporales_X	mic	0.646084	0.646084
Peronosporales_X	np	0.189902	0.646084
Peronosporales_X	phy	0.0860413	0.646084
Scenedesmus	cli	0.161566	0.606883
Scenedesmus	mic	0.606883	0.606883
Scenedesmus	np	0.0686131	0.606883
Scenedesmus	phy	0.162938	0.606883
Sandona	cli	0.0454613	0.584446
Sandona	mic	0.584446	0.584446
Sandona	np	0.112127	0.584446
Sandona	phy	0.257966	0.584446
Nolandellidae_X	cli	0.0243746	0.566024
Nolandellidae_X	mic	0.566024	0.566024
Nolandellidae_X	np	0.0868223	0.566024
Nolandellidae_X	phy	0.32278	0.566024
Spongiochloris	cli	0.033718	0.563415
Spongiochloris	mic	0.563415	0.563415
Spongiochloris	np	0.336382	0.563415
Spongiochloris	phy	0.0664845	0.563415
Paramonas	cli	0.0473066	0.554756
Paramonas	mic	0.554756	0.554756
Paramonas	np	0.116399	0.554756
Paramonas	phy	0.281538	0.554756
Allapsidae_X	cli	0.122349	0.550283
Allapsidae_X	mic	0.550283	0.550283
Allapsidae_X	np	0.205223	0.550283
Allapsidae_X	phy	0.122145	0.550283
FilosaImbricatea_XXX	cli	0.0917807	0.549438
FilosaImbricatea_XXX	mic	0.549438	0.549438
FilosaImbricatea_XXX	np	0.205661	0.549438
FilosaImbricatea_XXX	phy	0.15312	0.549438
Spumella	cli	0.138069	0.548785
Spumella	mic	0.548785	0.548785
Spumella	np	0.152309	0.548785
Spumella	phy	0.160836	0.548785
Chlorogonium	cli	0.0352946	0.542084
Chlorogonium	mic	0.542084	0.542084
Chlorogonium	np	0.136838	0.542084
Chlorogonium	phy	0.285784	0.542084
Trinematidae_X	cli	0.0456989	0.534653
Trinematidae_X	mic	0.534653	0.534653
Trinematidae_X	np	0.203143	0.534653
Trinematidae_X	phy	0.216504	0.534653
Flamellalineage_X	cli	0.0704916	0.5224
Flamellalineage_X	mic	0.5224	0.5224
Flamellalineage_X	np	0.209105	0.5224
Flamellalineage_X	phy	0.198004	0.5224
Pseudoplatyophrya	cli	0.065285	0.506922
Pseudoplatyophrya	mic	0.506922	0.506922
Pseudoplatyophrya	np	0.293923	0.506922
Pseudoplatyophrya	phy	0.13387	0.506922
Thalassomyxalineage_X	cli	0.122212	0.503536
Thalassomyxalineage_X	mic	0.503536	0.503536
Thalassomyxalineage_X	np	0.284269	0.503536
Thalassomyxalineage_X	phy	0.0899828	0.503536
Mesofila	cli	0.0304355	0.497915
Mesofila	mic	0.497915	0.497915
Mesofila	np	0.188491	0.497915
Mesofila	phy	0.283158	0.497915
Platyophrya	cli	0.100732	0.482678
Platyophrya	mic	0.482678	0.482678
Platyophrya	np	0.240923	0.482678
Platyophrya	phy	0.175667	0.482678
Centroheliozoa_XXXX	cli	0.0631533	0.481171
Centroheliozoa_XXXX	mic	0.481171	0.481171
Centroheliozoa_XXXX	np	0.387246	0.481171
Centroheliozoa_XXXX	phy	0.0684296	0.481171
Parachlorella	cli	0.180458	0.476103
Parachlorella	mic	0.476103	0.476103
Parachlorella	np	0.215826	0.476103
Parachlorella	phy	0.127614	0.476103
Leptophryidae_X	cli	0.0757152	0.4737
Leptophryidae_X	mic	0.4737	0.4737
Leptophryidae_X	np	0.210138	0.4737
Leptophryidae_X	phy	0.240447	0.4737
Hyphochytrium	cli	0.1783	0.446247
Hyphochytrium	mic	0.446247	0.446247
Hyphochytrium	np	0.11728	0.446247
Hyphochytrium	phy	0.258174	0.446247
Peregrinia	cli	0.162071	0.442892
Peregrinia	mic	0.442892	0.442892
Peregrinia	np	0.236649	0.442892
Peregrinia	phy	0.158387	0.442892
Xanthonema	cli	0.241844	0.428648
Xanthonema	mic	0.428648	0.428648
Xanthonema	np	0.133468	0.428648
Xanthonema	phy	0.19604	0.428648
Neoheteromita	cli	0.161566	0.392484
Neoheteromita	mic	0.392484	0.392484
Neoheteromita	np	0.1493	0.392484
Neoheteromita	phy	0.29665	0.392484
Cercomonas	cli	0.126767	0.388034
Cercomonas	mic	0.388034	0.388034
Cercomonas	np	0.279943	0.388034
Cercomonas	phy	0.205255	0.388034
Cyrtolophosidida_X	cli	0.0555879	0.386098
Cyrtolophosidida_X	mic	0.386098	0.386098
Cyrtolophosidida_X	np	0.391326	0.386098
Cyrtolophosidida_X	phy	0.166989	0.386098
Pinnularia	cli	0.0583075	0.385773
Pinnularia	mic	0.385773	0.385773
Pinnularia	np	0.127497	0.385773
Pinnularia	phy	0.428422	0.385773
Rhizidiomyces	cli	0.0685416	0.383739
Rhizidiomyces	mic	0.383739	0.383739
Rhizidiomyces	np	0.221357	0.383739
Rhizidiomyces	phy	0.326362	0.383739
Chlorosarcina	cli	0.0117188	0.364705
Chlorosarcina	mic	0.364705	0.364705
Chlorosarcina	np	0.188822	0.364705
Chlorosarcina	phy	0.434754	0.364705
Chrysophyceae_CladeC_X	cli	0.044146	0.356528
Chrysophyceae_CladeC_X	mic	0.356528	0.356528
Chrysophyceae_CladeC_X	np	0.14429	0.356528
Chrysophyceae_CladeC_X	phy	0.455037	0.356528
Penardialineage_X	cli	0.0229433	0.333827
Penardialineage_X	mic	0.333827	0.333827
Penardialineage_X	np	0.255242	0.333827
Penardialineage_X	phy	0.387988	0.333827
Phytophthora	cli	0.0234886	0.32772
Phytophthora	mic	0.32772	0.32772
Phytophthora	np	0.154141	0.32772
Phytophthora	phy	0.494651	0.32772
Honigbergiellidae	cli	0.0867024	0.32129
Honigbergiellidae	mic	0.32129	0.32129
Honigbergiellidae	np	0.491934	0.32129
Honigbergiellidae	phy	0.100074	0.32129
MAST12C_X	cli	0.052169	0.315274
MAST12C_X	mic	0.315274	0.315274
MAST12C_X	np	0.28157	0.315274
MAST12C_X	phy	0.350988	0.315274
Monosigidae_Group_O_X	cli	0.0741754	0.308087
Monosigidae_Group_O_X	mic	0.308087	0.308087
Monosigidae_Group_O_X	np	0.156769	0.308087
Monosigidae_Group_O_X	phy	0.460968	0.308087
Ulvophyceae_XXX	cli	0.401088	0.306814
Ulvophyceae_XXX	mic	0.306814	0.306814
Ulvophyceae_XXX	np	0.0542561	0.306814
Ulvophyceae_XXX	phy	0.237842	0.306814
Sandonidae_X	cli	0.240723	0.306564
Sandonidae_X	mic	0.306564	0.306564
Sandonidae_X	np	0.304164	0.306564
Sandonidae_X	phy	0.148548	0.306564
Desmochloris	cli	0.239099	0.297462
Desmochloris	mic	0.297462	0.297462
Desmochloris	np	0.170407	0.297462
Desmochloris	phy	0.293031	0.297462
Malawimonas	cli	0.02045	0.268273
Malawimonas	mic	0.268273	0.268273
Malawimonas	np	0.204419	0.268273
Malawimonas	phy	0.506858	0.268273
Andalucia	cli	0.0485036	0.264514
Andalucia	mic	0.264514	0.264514
Andalucia	np	0.353232	0.264514
Andalucia	phy	0.333751	0.264514
Obertrumia	cli	0.0792521	0.258547
Obertrumia	mic	0.258547	0.258547
Obertrumia	np	0.109934	0.258547
Obertrumia	phy	0.552266	0.258547
Labyrinthulaceae_X	cli	0.0387809	0.22124
Labyrinthulaceae_X	mic	0.22124	0.22124
Labyrinthulaceae_X	np	0.192498	0.22124
Labyrinthulaceae_X	phy	0.547481	0.22124
